# Supplementary material for: The Evolutionary Traceability of a Protein
Source: Genome Biol Evol. 2019 Jan 15;11(2):531–45. doi: 10.1093/gbe/evz008 (PMC6394115; doi:10.1093/gbe/evz008)
Supplement: Supplementary Data [file evz008_supp.zip]

Archive with 3 entries (3 files):
- supplementary_materials.GBE.r1-submit.docx
- supplementary_tables.xlsx
- SupplementaryTableS2-Info.docx
