# Supplementary material for: The Evolutionary Traceability of a Protein
Source: Genome Biol Evol. 2019 Jan 15;11(2):531–45. doi: 10.1093/gbe/evz008 (PMC6394115; doi:10.1093/gbe/evz008)
Supplement: Supplementary Data [file evz008_supp.zip › supplementary_tables.xlsx]

## Sheet: S1 | Species_Genome_Source
Supplementary Table S1: List of 232 representative species from the three domains of life
S.No.	Species name	Domain	Genome source
1	Sulfolobus solfataricus P2	Archaea	gtps.ddbj.nig.ac.jp
2	Aeropyrum pernix K1	Archaea	gtps.ddbj.nig.ac.jp
3	Caldivirga maquilingensis	Archaea	gtps.ddbj.nig.ac.jp
4	Ignicoccus hospitalis	Archaea	gtps.ddbj.nig.ac.jp
5	Metallosphaera sedula	Archaea	gtps.ddbj.nig.ac.jp
6	Pyrobaculum neutrophilum	Archaea	gtps.ddbj.nig.ac.jp
7	Thermofilum pendens Hrk 5	Archaea	gtps.ddbj.nig.ac.jp
8	Haloferax volcanii DS2	Archaea	gib.genes.nig.ac.jp
9	Methanocaldococcus jannaschii DSM 2661	Archaea	gib.genes.nig.ac.jp
10	Methanococcoides burtonii DSM 6242	Archaea	gtps.ddbj.nig.ac.jp
11	Thermoplasma acidophilum DSM 1728	Archaea	gtps.ddbj.nig.ac.jp
12	Natronomonas pharaonis DSM 2160	Archaea	gtps.ddbj.nig.ac.jp
13	Methanosarcina barkeri str. Fusaro	Archaea	gtps.ddbj.nig.ac.jp
14	Methanothermobacter thermautotrophicus str. Delta H	Archaea	gtps.ddbj.nig.ac.jp
15	Picrophilus torridus DSM 9790	Archaea	gtps.ddbj.nig.ac.jp
16	Thermococcus kodakarensis KOD1	Archaea	gtps.ddbj.nig.ac.jp
17	Archaeoglobus fulgidus	Archaea	gtps.ddbj.nig.ac.jp
18	Methanocorpusculum labreanum Z	Archaea	gtps.ddbj.nig.ac.jp
19	Methanopyrus kandleri	Archaea	gtps.ddbj.nig.ac.jp
20	Pyrococcus horikoshii	Archaea	gtps.ddbj.nig.ac.jp
21	Candidatus Korarchaeum cryptofilum OPF8	Archaea	NCBI RefSeq
22	Nanoarchaeum equitans	Archaea	gtps.ddbj.nig.ac.jp
23	Cenarchaeum symbiosum	Archaea	NCBI RefSeq
24	Nitrosopumilus maritimus	Archaea	gtps.ddbj.nig.ac.jp
25	Candidatus Nitrososphaera gargensis Ga9.2	Archaea	NCBI RefSeq
26	Clavibacter michiganensis subsp. michiganensis NCPPB 382	Bacteria	gtps.ddbj.nig.ac.jp
27	Conexibacter woesei DSM 14684	Bacteria	gtps.ddbj.nig.ac.jp
28	Caulobacter crescentus CB15	Bacteria	gtps.ddbj.nig.ac.jp
29	Ehrlichia canis str. Jake	Bacteria	gtps.ddbj.nig.ac.jp
30	Maricaulis maris MCS10	Bacteria	gtps.ddbj.nig.ac.jp
31	Zymomonas mobilis subsp. mobilis ZM4	Bacteria	gtps.ddbj.nig.ac.jp
32	Agrobacterium fabrum	Bacteria	gtps.ddbj.nig.ac.jp
33	Candidatus Azobacteroides pseudotrichonymphae genomovar. CFP2	Bacteria	gtps.ddbj.nig.ac.jp
34	Candidatus Sulcia muelleri DMIN	Bacteria	gtps.ddbj.nig.ac.jp
35	Bordetella petrii DSM 12804	Bacteria	gtps.ddbj.nig.ac.jp
36	Dechloromonas aromatica RCB	Bacteria	gtps.ddbj.nig.ac.jp
37	Methylobacillus flagellatus KT	Bacteria	gtps.ddbj.nig.ac.jp
38	Neisseria gonorrhoeae FA 1090	Bacteria	gtps.ddbj.nig.ac.jp
39	Nitrosomonas europaea ATCC 19718	Bacteria	gtps.ddbj.nig.ac.jp
40	Chlamydia trachomatis G/9301	Bacteria	gtps.ddbj.nig.ac.jp
41	Chlamydophila psittaci 6BC	Bacteria	gtps.ddbj.nig.ac.jp
42	Acaryochloris marina MBIC11017	Bacteria	NCBI
43	Anabaena variabilis ATCC 29413	Bacteria	NCBI
44	Cyanobacterium UCYN-A	Bacteria	NCBI
45	Cyanothece ATCC 51142	Bacteria	NCBI
46	Gloeobacter violaceus	Bacteria	NCBI
47	Nostoc azollae 0708	Bacteria	NCBI
48	Nostoc punctiforme PCC 73102	Bacteria	NCBI
49	Synechococcus elongatus PCC 6301	Bacteria	NCBI
50	Thermosynechococcus elongatus	Bacteria	NCBI
51	Trichodesmium erythraeum IMS101	Bacteria	NCBI
52	Synechococcus_sp._JA-3-3Ab	Bacteria	NCBI
53	Microcystis aeruginosa NIES 843	Bacteria	NCBI
54	Prochlorococcus marinus AS9601	Bacteria	NCBI
55	Deinococcus proteolyticus MRP	Bacteria	gtps.ddbj.nig.ac.jp
56	Marinithermus hydrothermalis DSM 14884	Bacteria	gtps.ddbj.nig.ac.jp
57	Bdellovibrio bacteriovorus HD100	Bacteria	gtps.ddbj.nig.ac.jp
58	Desulfovibrio vulgaris DP4	Bacteria	gtps.ddbj.nig.ac.jp
59	Geobacter sulfurreducens PCA	Bacteria	gtps.ddbj.nig.ac.jp
60	Syntrophus aciditrophicus SB	Bacteria	gtps.ddbj.nig.ac.jp
61	Sorangium cellulosum So ce 56	Bacteria	gtps.ddbj.nig.ac.jp
62	Campylobacter curvus 525.92	Bacteria	gtps.ddbj.nig.ac.jp
63	Nitratiruptor sp. SB155-2	Bacteria	gtps.ddbj.nig.ac.jp
64	Sulfurovum sp. NBC37-1	Bacteria	gtps.ddbj.nig.ac.jp
65	Clostridium tetani E88	Bacteria	gtps.ddbj.nig.ac.jp
66	Coprothermobacter proteolyticus DSM 5265	Bacteria	gtps.ddbj.nig.ac.jp
67	Desulfotomaculum acetoxidans DSM 771	Bacteria	gtps.ddbj.nig.ac.jp
68	Escherichia coli str. K-12 substr. MG1655	Bacteria	NCBI
69	Aeromonas hydrophila subsp. hydrophila ATCC 7966	Bacteria	gtps.ddbj.nig.ac.jp
70	Candidatus Carsonella ruddii PV	Bacteria	gtps.ddbj.nig.ac.jp
71	Coxiella burnetii RSA 331	Bacteria	gtps.ddbj.nig.ac.jp
72	Dichelobacter nodosus VCS1703A	Bacteria	gtps.ddbj.nig.ac.jp
73	Haemophilus influenzae 10810	Bacteria	gtps.ddbj.nig.ac.jp
74	Marinomonas mediterranea MMB-1	Bacteria	gtps.ddbj.nig.ac.jp
75	Methylococcus capsulatus str. Bath	Bacteria	gtps.ddbj.nig.ac.jp
76	Nitrosococcus oceani ATCC 19707	Bacteria	gtps.ddbj.nig.ac.jp
77	Candidatus Ruthia magnifica str. Cm (Calyptogena magnifica)	Bacteria	gtps.ddbj.nig.ac.jp
78	Pseudomonas putida F1	Bacteria	gtps.ddbj.nig.ac.jp
79	Plasmodium falciparum	Eukaryotes	plasmodb.org
80	Cryptosporidium parvum	Eukaryotes	cryptodb.org
81	Toxoplasma gondii	Eukaryotes	toxodb.org
82	Cryptosporidium hominis ATCC BAA-381	Eukaryotes	NCBI
83	Dictyostelium discoideum AX4	Eukaryotes	Dictybase
84	Dictyostelium purpureum QSDP1	Eukaryotes	JGI
85	Laccaria bicolor	Eukaryotes	JGI March08
86	Coprinopsis cinerea	Eukaryotes	Broad
87	Postia placenta	Eukaryotes	JGI
88	Schizophyllum commune	Eukaryotes	v1.0 unpublished
89	Ustilago maydis	Eukaryotes	Broad
90	Heterobasidion annosum	Eukaryotes	JGI
91	Cryptococcus neoformans JEC21	Eukaryotes	uniprot
92	Phanerochaete chrysosporium P-78	Eukaryotes	JGI
93	Puccinia graminis	Eukaryotes	Broad
94	Tremella mesenterica Fries	Eukaryotes	JGI
95	Capsaspora owczarzaki	Eukaryotes	Broad
96	Ostreococcus lucimarinus	Eukaryotes	JGI
97	Chlamydomonas reinhardtii	Eukaryotes	JGI
98	Batrachochytrium dendrobatidis	Eukaryotes	JGI May08
99	Spizellomyces punctatus	Eukaryotes	Broad
100	Guillardia theta	Eukaryotes	NCBI
101	Latimeria chalumnae	Eukaryotes	Ensembl
102	mustela putorius furo	Eukaryotes	Ensembl
103	Trypanosoma brucei	Eukaryotes	Sanger
104	Leishmania major strain Friedlin	Eukaryotes	NCBI
105	Emiliania huxleyi CCMP1516	Eukaryotes	JGI
106	Naegleria gruberi	Eukaryotes	JGI
107	Giardia intestinalis	Eukaryotes	GiardiaDB
108	Homo sapiens	Eukaryotes	Ensembl
109	Drosophila melanogaster	Eukaryotes	Ensembl
110	Caenorhabditis elegans	Eukaryotes	Ensembl
111	Nematostella vectensis	Eukaryotes	JGI
112	Ciona intestinalis	Eukaryotes	Ensembl
113	Mus musculus	Eukaryotes	Ensembl
114	Bos taurus	Eukaryotes	Ensembl
115	Monodelphis domestica	Eukaryotes	Ensembl
116	Ornithorhynchus anatinus	Eukaryotes	Ensembl
117	Takifugu rubripes	Eukaryotes	Ensembl
118	Danio rerio	Eukaryotes	Ensembl
119	Branchiostoma floridae	Eukaryotes	JGI
120	Xenopus tropicalis	Eukaryotes	Ensembl
121	Helobdella robusta	Eukaryotes	JGI
122	Lottia gigantea	Eukaryotes	JGI
123	Daphnia pulex	Eukaryotes	JGI
124	Bombyx mori	Eukaryotes	SilkDB
125	Tribolium castaneum	Eukaryotes	Beetlebase
126	Apis mellifera	Eukaryotes	Ensembl
127	Pediculus humanus	Eukaryotes	VectorBase
128	Pristionchus pacificus	Eukaryotes	Wormbase
129	Schistosoma mansoni	Eukaryotes	Sanger Center
130	Trichoplax adhaerens	Eukaryotes	JGI
131	Aedes aegypti	Eukaryotes	Ensembl
132	Anolis carolinensis	Eukaryotes	Ensembl
133	Anopheles gambiae	Eukaryotes	Ensembl
134	Callithrix jacchus	Eukaryotes	Ensembl
135	Canis familiaris	Eukaryotes	Ensembl
136	Cavia porcellus	Eukaryotes	Ensembl
137	Choloepus hoffmanni	Eukaryotes	Ensembl
138	Ciona savignyi	Eukaryotes	Ensembl
139	Culex pipiens quinquefasciatus	Eukaryotes	Broad
140	Dasypus novemcinctus	Eukaryotes	Ensembl
141	Dipodomys ordii	Eukaryotes	Ensembl
142	Echinops telfairi	Eukaryotes	Ensembl
143	Equus caballus	Eukaryotes	Ensembl
144	Erinaceus europaeus	Eukaryotes	Ensembl
145	Felis catus	Eukaryotes	Ensembl
146	Gallus gallus	Eukaryotes	Ensembl
147	Gasterosteus aculeatus	Eukaryotes	Ensembl
148	Gorilla gorilla	Eukaryotes	Ensembl
149	Loxodonta africana	Eukaryotes	Ensembl
150	Macropus eugenii	Eukaryotes	Ensembl
151	Macaca mulatta	Eukaryotes	Ensembl
152	Microcebus murinus	Eukaryotes	Ensembl
153	Myotis lucifugus	Eukaryotes	Ensembl
154	Ochotona princeps	Eukaryotes	Ensembl
155	Oryctolagus cuniculus	Eukaryotes	Ensembl
156	Oryzias latipes	Eukaryotes	Ensembl
157	Otolemur garnettii	Eukaryotes	Ensembl
158	Pan troglodytes	Eukaryotes	Ensembl
159	Pongo pygmaeus	Eukaryotes	Ensembl
160	Procavia capensis	Eukaryotes	Ensembl
161	Pteropus vampyrus	Eukaryotes	Ensembl
162	Rattus norvegicus	Eukaryotes	Ensembl
163	Sorex araneus	Eukaryotes	Ensembl
164	Spermophilus tridecemlineatus	Eukaryotes	Ensembl
165	Strongylocentrotus purpuratus	Eukaryotes	NCBI
166	Sus scrofa	Eukaryotes	Ensembl
167	Taeniopygia guttata	Eukaryotes	Ensembl
168	Tarsius syrichta	Eukaryotes	Ensembl
169	Tetraodon nigroviridis	Eukaryotes	Ensembl
170	Tupaia belangeri	Eukaryotes	Ensembl
171	Tursiops truncatus	Eukaryotes	Ensembl
172	Acyrthosiphon pisum	Eukaryotes	BaylorCollege
173	Nasonia vitripennis	Eukaryotes	BaylorCollege
174	Ixodes scapularis	Eukaryotes	vectorbase.org
175	Loa loa	Eukaryotes	Broad
176	Amphimedon queenslandica	Eukaryotes	CIG, UC Berkley
177	Gadus morhua	Eukaryotes	codgenome.no
178	Ailuropoda melanoleuca	Eukaryotes	Ensembl64
179	Nomascus leucogenys	Eukaryotes	Ensembl64
180	Capitella capitata	Eukaryotes	JGI
181	Sarcophilus_harrisii	Eukaryotes	Ensembl64
182	Antonospora locustae	Eukaryotes	gmod.mbl.edu
183	Encephalitozoon cuniculi	Eukaryotes	BroadInstitute
184	Enterocytozoon bieneusi H348	Eukaryotes	NCBI
185	Nosema ceranae	Eukaryotes	NCBI
186	Monosiga brevicollis	Eukaryotes	JGI
187	Phycomyces blakesleeanus	Eukaryotes	JGI May08
188	Rhizopus oryzae	Eukaryotes	Broad
189	Mucor circinelloides	Eukaryotes	JGI
190	Aspergillus fumigatus	Eukaryotes	uniprot
191	Magnaporthe grisea	Eukaryotes	uniprot
192	Nectria haematococca MPVI	Eukaryotes	JGI
193	Sclerotinia sclerotiorum	Eukaryotes	genome.jgi.doe.gov
194	Penicillium chrysogenum	Eukaryotes	uniprot
195	Neurospora crassa	Eukaryotes	Uniprot May08
196	Verticillium dahliae VdLs.17	Eukaryotes	genome.jgi.doe.gov
197	Cryphonectria parasitica	Eukaryotes	JGI
198	Thielavia terrestris	Eukaryotes	JGI
199	Tuber melanosporum	Eukaryotes	Genoscope
200	Fusarium graminearum ph1	Eukaryotes	Broad
201	Cyanidioschyzon merolae	Eukaryotes	U-tokyo
202	Saccharomyces cerevisiae	Eukaryotes	OMA database
203	Yarrowia lipolytica	Eukaryotes	uniprot
204	Ashbya gossypii	Eukaryotes	uniprot
205	Kluyveromyces lactis	Eukaryotes	uniprot
206	Candida albicans	Eukaryotes	CGD
207	Debaryomyces hansenii CBS767	Eukaryotes	uniprot
208	Lodderomyces elongisporus NRRL YB-4239	Eukaryotes	Broad
209	Pichia stipitis CBS 6054	Eukaryotes	JGI
210	Phytophthora infestans	Eukaryotes	Broad
211	Populus trichocarpa	Eukaryotes	JGI
212	Vitis vinifera	Eukaryotes	UNIPROT
213	Selaginella moellendorffii	Eukaryotes	JGI
214	Sorghum bicolor	Eukaryotes	JGI
215	Arabidopsis thaliana	Eukaryotes	UNIPROT
216	Medicago truncatula	Eukaryotes	medicagohapmap.org
217	Zea mays	Eukaryotes	Ensembl Plant Gene 9
218	Brachypodium distachyon	Eukaryotes	JGI Phytozome v7.0
219	Glycine max	Eukaryotes	JGI Phytozome v7.0
220	Prunus persica	Eukaryotes	JGI Phytozome v7.0
221	Physcomitrella patens sp. patens	Eukaryotes	JGI
222	Oryza sativa sp. japonica	Eukaryotes	PLANTBIOLOGY
223	Solanum lycopersicum	Eukaryotes	ITAG SOL Genomics
224	Manihot esculenta	Eukaryotes	Phytozome 8.0
225	Brassica rapa	Eukaryotes	Phytozome 8.0
226	Setaria italica	Eukaryotes	Phytozome 8.0
227	Schizosaccharomyces pombe	Eukaryotes	uniprot
228	Cochliobolus lunatus m118	Eukaryotes	genome.jgi.doe.gov
229	Leptosphaeria maculans	Eukaryotes	genome.jgi.doe.gov
230	Pelodiscus sinensis	Eukaryotes	ensembl
231	Lepisosteus oculatus	Eukaryotes	ensembl
232	Lasallia pustulata	Eukaryotes	Applied Bioinformatics Group, Goethe University Frankfurt, Germany

## Sheet: S3 | Traceability In E.coli
Supplementary Table S3. Traceabilities of yeast proteins in E. coli and classification into essential genes and the LUCA genes
Gene Id	Traceability in E. coli	Essential1	LUCA2
DIM1	0.988831	TRUE	TRUE
RPL18A	0.975848	TRUE	FALSE
NPL4	0.981578	FALSE	FALSE
YDR034W-B	0.000153921	FALSE	FALSE
SSU72	0.986229	TRUE	FALSE
SAN1	0.415827	FALSE	FALSE
YBR232C	0.0073405	FALSE	FALSE
ACS1	0.996292	FALSE	FALSE
ECM1	0.629826	FALSE	FALSE
YBR085C-A	0.320904	FALSE	FALSE
FLO9	0.255369	FALSE	FALSE
GDH3	0.998114	FALSE	TRUE
DDR2	0.00435599	FALSE	FALSE
YLR154W-B	0.00439635	FALSE	FALSE
YBR292C	0.0136994	FALSE	FALSE
CNE1	0.983712	FALSE	FALSE
YDR524C-B	0.00170152	FALSE	FALSE
YPR148C	0.96208	FALSE	FALSE
PTA1	0.822722	TRUE	FALSE
YAL065C	0	FALSE	FALSE
RBG1	0.998825	FALSE	FALSE
CDC19	0.990245	TRUE	TRUE
GCV3	0.952057	FALSE	FALSE
OST4	0.751672	FALSE	FALSE
YAL044W-A	0.899698	FALSE	FALSE
TDA8	0.0648517	FALSE	FALSE
ERV46	0.973446	FALSE	FALSE
LIP1	0.0988988	TRUE	FALSE
CDC24	0.892903	TRUE	TRUE
FUN19	0.240109	FALSE	FALSE
FUN12	0.982601	FALSE	TRUE
ABF1	0.959148	TRUE	FALSE
CYC3	0.975805	FALSE	FALSE
AIM1	0.902736	FALSE	FALSE
MTW1	0.812284	TRUE	FALSE
BDH1	0.967458	FALSE	TRUE
OAF1	0.0802996	FALSE	FALSE
SEO1	0.312837	FALSE	TRUE
FLC2	0.977315	FALSE	FALSE
CLN3	0.430746	FALSE	FALSE
HTL1	0.00453553	FALSE	FALSE
YMR252C	0.022637	FALSE	FALSE
AIM2	0.899668	FALSE	FALSE
GEM1	0.976766	FALSE	FALSE
YCF1	0.977499	FALSE	TRUE
TCM62	0.882003	FALSE	TRUE
YRF1-2	0.677085	FALSE	TRUE
SUE1	0.913485	FALSE	FALSE
ATS1	0.874745	FALSE	FALSE
MYO4	0.989386	FALSE	FALSE
POP5	0.850605	TRUE	TRUE
CSE2	0.801177	FALSE	FALSE
YAL069W	0.00379531	FALSE	FALSE
MAK16	0.969195	TRUE	FALSE
DRS2	0.994591	FALSE	FALSE
LDS1	0.550549	FALSE	FALSE
TPD3	0.997923	FALSE	FALSE
CCR4	0.991966	FALSE	FALSE
SAW1	0.758344	FALSE	FALSE
FUN30	0.944356	FALSE	TRUE
SHE2	0.916214	FALSE	FALSE
LTE1	0.53601	FALSE	FALSE
YAL034C-B	0.00507023	FALSE	FALSE
YAL037W	0.0095001	FALSE	FALSE
PRP45	0.962332	TRUE	FALSE
YAL056C-A	0.00458806	FALSE	FALSE
GIP4	5.85617e-11	FALSE	FALSE
PMT2	0.984306	FALSE	FALSE
SNC1	0.913835	FALSE	FALSE
YAL064W	0.00602378	FALSE	FALSE
YAL042C-A	0.00629796	FALSE	FALSE
PSK1	0.958806	FALSE	FALSE
BOI1	0.565931	FALSE	FALSE
DEP1	0.843237	FALSE	FALSE
MAP2	0.992442	FALSE	FALSE
TEL1	0.953545	FALSE	FALSE
YAL068W-A	0.776894	FALSE	FALSE
PET112	0.980155	FALSE	FALSE
YBR190W	0.00805143	FALSE	FALSE
MRX3	0.215905	FALSE	FALSE
ILS1	0.999119	TRUE	TRUE
YAL064W-B	0.00694276	FALSE	FALSE
YBL086C	0.862294	FALSE	FALSE
ROX3	0.701436	FALSE	FALSE
SSA3	0.999253	FALSE	TRUE
ALG3	0.988825	FALSE	FALSE
CDC27	0.976554	TRUE	FALSE
AAR2	0.934488	TRUE	FALSE
BRN1	0.991473	TRUE	FALSE
RPL32	0.971706	TRUE	FALSE
NTG1	0.97267	FALSE	FALSE
GPB2	0.000741238	FALSE	FALSE
SPC72	0.403763	FALSE	FALSE
ATG8	0.964031	FALSE	FALSE
NUP170	0.954259	FALSE	FALSE
YAL066W	0.0150679	FALSE	FALSE
YAL063C-A	0.0119112	FALSE	FALSE
AST1	0.46049	FALSE	FALSE
KTI11	0.949983	FALSE	FALSE
PRX1	0.944424	FALSE	TRUE
YAL037C-A	0.000975956	FALSE	FALSE
SEF1	0.558603	FALSE	FALSE
SKT5	0.885683	FALSE	FALSE
CMC2	0.76347	FALSE	FALSE
PRS4	0.992873	FALSE	TRUE
KIP1	0.950289	FALSE	FALSE
YAL047W-A	0.0172906	FALSE	FALSE
FUN26	0.946926	FALSE	FALSE
UBP13	0.996885	FALSE	FALSE
YEL1	0.0576638	FALSE	FALSE
YAL067W-A	0.00985608	FALSE	FALSE
ATP1	0.99996	FALSE	TRUE
YAR023C	0.851039	FALSE	FALSE
ECM21	0.480745	FALSE	FALSE
YAR075W	0.967451	FALSE	FALSE
SFT2	0.90537	TRUE	FALSE
YAL031W-A	0.0189993	FALSE	FALSE
MIX23	0.880694	FALSE	FALSE
BNA4	0.95374	FALSE	TRUE
YAL016C-B	0.00327066	FALSE	FALSE
SRO77	0.940204	FALSE	FALSE
IMD1	0.998132	FALSE	TRUE
YAR053W	0.00997345	FALSE	FALSE
AVT5	0.920184	FALSE	FALSE
TY2B-B	0.103061	FALSE	FALSE
MRP21	0.100352	FALSE	FALSE
RTG3	0.651776	FALSE	FALSE
YAR028W	0.791414	FALSE	FALSE
PKC1	0.974358	TRUE	FALSE
MST28	0.822676	FALSE	FALSE
YAL026C-A	0.00573916	FALSE	FALSE
TY1A-A	0.642687	FALSE	FALSE
PHO11	0.884673	FALSE	FALSE
SEA4	0.893735	FALSE	FALSE
OLA1	0.988148	FALSE	TRUE
ETR1	0.962979	FALSE	TRUE
SCS22	0.846956	FALSE	FALSE
YPK3	0.957162	FALSE	TRUE
EDS1	0.175902	FALSE	FALSE
RPL4A	0.989581	FALSE	TRUE
CDS1	0.970598	TRUE	TRUE
RKM3	0.282635	FALSE	FALSE
YAR029W	0.523624	FALSE	FALSE
YAR030C	0.0161338	FALSE	FALSE
FLR1	0.813216	FALSE	TRUE
PRM9	0.860891	FALSE	FALSE
IPP1	0.965018	TRUE	TRUE
UIP3	0.838929	FALSE	FALSE
NTH2	0.999357	FALSE	FALSE
HTB2	0.99454	FALSE	FALSE
UTP20	0.927622	TRUE	FALSE
HMT1	0.99295	FALSE	TRUE
COQ1	0.972593	FALSE	TRUE
YAL019W-A	0.0371153	FALSE	FALSE
ECM15	0.941272	FALSE	TRUE
HIR1	0.974945	FALSE	FALSE
YCL021W-A	0.0106881	FALSE	FALSE
FRT2	0.892553	FALSE	FALSE
UGA2	0.991006	FALSE	TRUE
YBL010C	0.0272629	FALSE	FALSE
HTA2	1	TRUE	FALSE
GPI18	0.957545	TRUE	FALSE
DSF2	0.0706408	FALSE	FALSE
TY1B-BL	0.614559	FALSE	FALSE
RER2	0.968212	TRUE	TRUE
SLA1	0.884886	FALSE	TRUE
SCT1	0.962197	FALSE	TRUE
YAR035C-A	0.00149684	FALSE	FALSE
PDX3	0.967924	FALSE	TRUE
CSG2	0.739956	FALSE	FALSE
PSY4	0.893672	FALSE	FALSE
YAL016C-A	0.00189949	FALSE	FALSE
FUI1	0.978365	FALSE	FALSE
ALK2	0.715616	FALSE	FALSE
PIN4	0.762915	FALSE	FALSE
APL3	0.995759	FALSE	FALSE
EDE1	0.879837	FALSE	TRUE
YBL055C	0.992547	FALSE	TRUE
MOH1	0.968448	FALSE	FALSE
URA7	0.999963	FALSE	TRUE
RCR1	0.665265	FALSE	FALSE
YBL036C	0.983004	FALSE	TRUE
PRE7	0.988238	TRUE	FALSE
COR1	0.848718	FALSE	TRUE
SEC17	0.977539	TRUE	TRUE
ERD2	0.973458	TRUE	FALSE
PTC3	0.960953	FALSE	FALSE
YAR047C	0.00704782	FALSE	FALSE
TOD6	0.0674443	FALSE	FALSE
YBL073W	0.0149314	FALSE	FALSE
SHP1	0.947159	FALSE	FALSE
MRPL16	0.942262	FALSE	TRUE
SAS3	0.949333	FALSE	FALSE
PTH2	0.965689	FALSE	TRUE
FUS3	0.991086	FALSE	TRUE
RRN10	0.31775	FALSE	FALSE
HAP3	0.953804	FALSE	FALSE
RIB1	0.988604	FALSE	TRUE
POP8	3.10682e-06	TRUE	TRUE
NCL1	0.972395	FALSE	TRUE
LSM2	0.990668	TRUE	FALSE
PEP1	0.960032	FALSE	FALSE
ACH1	0.998564	FALSE	FALSE
FMT1	0.94717	FALSE	FALSE
APN2	0.959914	FALSE	FALSE
HEK2	0.847455	FALSE	FALSE
RFT1	0.966387	TRUE	FALSE
YBR182C-A	0.00418758	FALSE	FALSE
YBL028C	0.621409	FALSE	FALSE
POL12	0.920461	TRUE	FALSE
MCM2	0.997691	TRUE	FALSE
SHE1	0.169206	FALSE	FALSE
PET9	0.994926	TRUE	FALSE
RRN6	0.786925	TRUE	FALSE
YBL029C-A	0.124594	FALSE	FALSE
STU1	0.643671	TRUE	FALSE
YAR019W-A	0.0206083	FALSE	FALSE
PIM1	0.989476	FALSE	TRUE
CHS2	0.947315	TRUE	FALSE
FIG1	0.76786	FALSE	FALSE
SCO1	0.967388	FALSE	TRUE
PRP6	0.987098	TRUE	TRUE
ATP3	0.958537	FALSE	TRUE
YRO2	0.865416	FALSE	FALSE
YBL071C	0.00834116	FALSE	FALSE
YBL077W	0.0163786	FALSE	FALSE
SWD1	0.929012	FALSE	FALSE
ERP1	0.937091	FALSE	FALSE
PDR3	0.4417	FALSE	FALSE
VPS8	0.910824	FALSE	FALSE
YBL029W	1.59793e-07	FALSE	FALSE
YAR068W	0.00124593	FALSE	FALSE
CDC15	0.931485	TRUE	FALSE
SPO7	0.901639	FALSE	FALSE
TFC3	0.0140184	TRUE	FALSE
EFB1	0.968045	TRUE	FALSE
QDR3	0.700051	FALSE	FALSE
SSA1	0.99843	FALSE	FALSE
SEN34	0.751767	TRUE	FALSE
CYS3	0.997234	FALSE	TRUE
YBR178W	0.0199473	FALSE	FALSE
TSC3	2.62367e-05	TRUE	FALSE
CST26	0.921985	FALSE	TRUE
ERP2	0.959134	FALSE	FALSE
FLO1	0.169183	FALSE	FALSE
NUP60	8.06101e-11	FALSE	FALSE
YAT1	0.990181	FALSE	FALSE
YBL100C	0.00633277	FALSE	FALSE
SYN8	0.0174814	FALSE	FALSE
GAL10	0.994329	FALSE	TRUE
YBL107W-A	0.0018594	FALSE	FALSE
YBL100W-C	0.00258925	FALSE	FALSE
ADE1	0.977987	FALSE	TRUE
BUD14	0.198277	FALSE	FALSE
TY1B-A	0.312759	FALSE	FALSE
RFA1	0.977009	TRUE	TRUE
RDH54	0.930665	FALSE	TRUE
YBL111C	0.737648	FALSE	TRUE
MDM10	0.954263	FALSE	FALSE
TIP1	0.0855246	FALSE	FALSE
YBL071C-B	0.00856352	FALSE	FALSE
YBR062C	0.631114	FALSE	FALSE
SWC3	1.84706e-07	FALSE	FALSE
GRX7	0.761649	FALSE	TRUE
KIN3	0.985508	FALSE	TRUE
YAR070C	0.0171252	FALSE	FALSE
SWH1	0.973876	FALSE	FALSE
MEC1	0.954498	TRUE	FALSE
YBR139W	0.989594	FALSE	FALSE
FUN14	0.503086	FALSE	FALSE
GAL1	0.93755	FALSE	FALSE
FUR4	0.981606	FALSE	FALSE
CKS1	0.97916	TRUE	FALSE
YBR016W	1.2e-08	FALSE	FALSE
SCO2	0.966639	TRUE	FALSE
FAT1	0.98792	FALSE	FALSE
CHS3	0.957031	FALSE	FALSE
AKL1	0.962383	FALSE	FALSE
YBL108W	0.0265761	FALSE	FALSE
ALG14	0.955837	TRUE	FALSE
TRM7	0.993517	FALSE	FALSE
ECM2	0.99584	FALSE	FALSE
MNN2	0.898224	FALSE	FALSE
FMP23	2.4758e-14	FALSE	FALSE
YBL096C	0.0121365	FALSE	FALSE
YBL109W	0.00290361	FALSE	FALSE
MUM2	4.21982e-10	FALSE	FALSE
YAR064W	0.0214947	FALSE	FALSE
ORC2	0.935696	TRUE	FALSE
ZTA1	0.966911	FALSE	FALSE
VMA1	0.954989	FALSE	TRUE
NRG2	0.315697	FALSE	FALSE
YBL113C	0.183453	FALSE	FALSE
GAL7	0.988815	FALSE	TRUE
POA1	0.840396	FALSE	TRUE
PFF1	0.873337	FALSE	FALSE
UBP14	0.973989	FALSE	FALSE
YBL070C	0.00897101	FALSE	FALSE
TAT1	0.956729	FALSE	FALSE
REB1	0.379922	TRUE	FALSE
YBR053C	0.967177	FALSE	FALSE
RRT1	0.0318033	FALSE	FALSE
YBL008W-A	0.0166844	FALSE	FALSE
YBL039W-B	0.0090554	FALSE	FALSE
HSP26	0.929264	FALSE	TRUE
BAP2	0.969082	FALSE	FALSE
SMY2	0.519443	FALSE	FALSE
SLM4	0.57622	FALSE	FALSE
ECM33	0.374742	FALSE	FALSE
RPG1	0.938312	TRUE	FALSE
SPT7	0.684926	FALSE	FALSE
SEC18	0.98352	TRUE	TRUE
UBC4	0.999403	FALSE	TRUE
ARA1	0.975339	FALSE	FALSE
MIS1	0.999899	FALSE	FALSE
RPL19A	0.980625	FALSE	FALSE
AAC3	0.993349	FALSE	FALSE
YBL012C	0.0279408	FALSE	FALSE
IST2	0.928542	FALSE	FALSE
RFC5	0.993192	TRUE	TRUE
NHP6B	0.870288	FALSE	FALSE
POL30	0.992316	TRUE	TRUE
YBL053W	0.000534303	FALSE	FALSE
PHO3	0.893058	FALSE	FALSE
TIM12	0.833876	TRUE	FALSE
PHO5	0.912135	FALSE	FALSE
PBY1	0.929023	FALSE	FALSE
RXT2	0.814292	FALSE	FALSE
YBR096W	0.635912	FALSE	FALSE
VPS15	0.985575	FALSE	FALSE
MMS4	0.0177119	FALSE	FALSE
FES1	0.776003	FALSE	FALSE
SIF2	0.989209	FALSE	FALSE
EXO84	0.894531	TRUE	TRUE
YBL065W	0.00370118	FALSE	FALSE
YMC2	0.969694	FALSE	FALSE
VID24	0.969181	FALSE	FALSE
AIM3	0.114194	FALSE	FALSE
CMD1	0.887562	TRUE	FALSE
YBL044W	0.00853467	FALSE	FALSE
PHO88	0.943463	FALSE	FALSE
YBR012C	0.0112536	FALSE	FALSE
ALG1	0.988446	TRUE	FALSE
YSA1	0.86861	FALSE	FALSE
SUS1	0.925172	FALSE	FALSE
YBR201C-A	0.00407786	FALSE	FALSE
RAD16	0.979151	FALSE	TRUE
YBL059W	0.0202766	FALSE	FALSE
LYS2	0.970784	FALSE	TRUE
YBR056W	0.0874195	FALSE	FALSE
TKL2	0.985367	FALSE	TRUE
MUD1	0.0877587	FALSE	FALSE
CBP6	0.0228446	FALSE	FALSE
GRS1	0.990377	TRUE	TRUE
MRPL36	0.0902888	FALSE	FALSE
TFC1	0.931044	TRUE	FALSE
ECM13	0.00244044	FALSE	FALSE
PTC4	0.93365	FALSE	TRUE
TPS1	0.993813	FALSE	FALSE
YBR113W	0.0176817	FALSE	FALSE
VMA2	1	FALSE	TRUE
ATG14	0.396992	FALSE	FALSE
OPY1	0.049476	FALSE	FALSE
SHE3	0.0876561	FALSE	FALSE
CCZ1	0.745288	FALSE	FALSE
AGP2	0.927391	FALSE	FALSE
HSL7	0.989768	FALSE	FALSE
YBR116C	0.0272017	FALSE	FALSE
YBR144C	0.0134591	FALSE	FALSE
YBR126W-A	0.00656663	FALSE	FALSE
YBR137W	0.91727	FALSE	FALSE
YBR138C	5.23414e-10	FALSE	FALSE
YBR090C	0.00988955	FALSE	FALSE
IRA1	0.828955	TRUE	FALSE
MAK5	0.96858	TRUE	TRUE
BMT2	0.960088	FALSE	FALSE
SUP45	0.999902	TRUE	FALSE
YBR109W-A	0.0122578	FALSE	FALSE
ADH5	0.954974	FALSE	FALSE
MRPS9	0.913386	FALSE	TRUE
RTC2	0.891715	FALSE	FALSE
RFS1	0.950887	FALSE	FALSE
YBR103C-A	0.00334998	FALSE	FALSE
TBS1	0.564914	FALSE	FALSE
APD1	0.893146	FALSE	FALSE
SPP381	0.0219292	TRUE	FALSE
RIB7	0.948483	TRUE	TRUE
RPB5	0.964346	TRUE	TRUE
CNS1	0.559063	TRUE	TRUE
SLI15	0.369307	FALSE	FALSE
YBR206W	0.00275654	FALSE	FALSE
AMN1	0.229614	TRUE	FALSE
IFA38	0.958987	FALSE	FALSE
CDC28	0.997482	TRUE	FALSE
CSH1	0.705576	FALSE	FALSE
TOS1	0.938065	FALSE	FALSE
YSY6	0.846145	FALSE	FALSE
EXO5	0.93346	FALSE	FALSE
ARL1	0.999652	FALSE	FALSE
YBR134W	0.0268939	FALSE	FALSE
TYR1	0.915259	FALSE	TRUE
POP7	0.819691	TRUE	TRUE
PEX32	0.722213	FALSE	FALSE
SSE2	0.943643	FALSE	TRUE
SEC66	0.913271	FALSE	FALSE
YSW1	0.012299	FALSE	FALSE
UMP1	0.852005	FALSE	FALSE
IML3	0.711068	FALSE	FALSE
SWD3	0.971142	FALSE	FALSE
ECM31	0.992192	FALSE	TRUE
EHT1	0.947079	FALSE	FALSE
YBR013C	0.00524512	FALSE	FALSE
FZO1	0.741104	FALSE	FALSE
DTR1	0.782597	FALSE	TRUE
YBR056W-A	0.000985388	FALSE	FALSE
YBR051W	0.00917489	FALSE	FALSE
YPC1	0.944926	FALSE	FALSE
YBR124W	0.0279999	FALSE	FALSE
MBA1	0.563711	FALSE	FALSE
PCH2	0.988934	FALSE	TRUE
GDT1	0.954479	FALSE	FALSE
REG2	0.677146	FALSE	FALSE
RPS9B	0.989411	FALSE	TRUE
YCL068C	1.37708e-08	FALSE	FALSE
RPL21A	0.966227	FALSE	FALSE
YBR076C-A	0.0117089	FALSE	FALSE
RIM2	0.978107	TRUE	FALSE
MED8	0.525066	TRUE	FALSE
AIM4	0.487687	FALSE	FALSE
MSI1	0.755555	FALSE	FALSE
PGI1	0.993973	TRUE	TRUE
ECM8	0.783474	FALSE	FALSE
YBR071W	0.00529706	FALSE	FALSE
GIP1	0.0206943	FALSE	FALSE
TAF5	0.962768	TRUE	FALSE
KTR4	0.960889	FALSE	FALSE
BEM1	0.90617	FALSE	TRUE
YBR224W	0.00822516	FALSE	FALSE
DER1	0.638981	FALSE	FALSE
YBR027C	0.0269299	FALSE	FALSE
MCM7	0.993847	TRUE	FALSE
PPS1	0.840201	FALSE	FALSE
LDH1	0.907469	FALSE	FALSE
KTR3	0.969184	FALSE	FALSE
YBR032W	0.00803439	FALSE	FALSE
FTH1	0.93489	FALSE	FALSE
DUR1,2	0.986834	FALSE	TRUE
ERV15	0.909815	FALSE	FALSE
FYV5	0.00556003	FALSE	FALSE
AME1	0.00146704	TRUE	FALSE
NGR1	0.944301	FALSE	FALSE
MET8	0.933065	FALSE	TRUE
SDS24	0.65796	FALSE	TRUE
YBR072C-A	0.00607552	FALSE	FALSE
YBP1	0.853707	FALSE	FALSE
ATG12	0.893227	FALSE	FALSE
PYC2	0.999007	FALSE	TRUE
YBR298C-A	2.56908e-05	FALSE	FALSE
PDB1	0.997759	FALSE	TRUE
YBR220C	0.988745	FALSE	TRUE
YBR063C	0.0167201	FALSE	FALSE
PCS60	0.957157	FALSE	TRUE
TDP1	0.965156	FALSE	FALSE
YCL049C	0.0489877	FALSE	FALSE
YBR225W	0.00137667	FALSE	FALSE
YCL041C	0.0208263	FALSE	FALSE
MCX1	0.98175	FALSE	FALSE
SLX1	0.90459	FALSE	FALSE
ROT2	0.98931	FALSE	FALSE
OM14	9.543e-06	FALSE	FALSE
PEX34	0.0194673	FALSE	FALSE
SWC5	0.652159	FALSE	FALSE
YCL046W	0.00268033	FALSE	FALSE
PBP2	0.886801	FALSE	FALSE
DAD3	0.817271	TRUE	FALSE
VHC1	0.992047	FALSE	FALSE
ARC40	0.984534	TRUE	FALSE
ABD1	0.96601	TRUE	TRUE
PRP5	0.884016	TRUE	TRUE
YBR238C	3.04639e-05	FALSE	FALSE
ERT1	0.916321	FALSE	FALSE
YCL048W-A	0.00150001	FALSE	FALSE
PAU24	0.491914	FALSE	FALSE
YBR242W	0.955322	FALSE	FALSE
ALG7	0.978546	TRUE	TRUE
YCL076W	0.0142784	FALSE	FALSE
ISW1	0.993818	FALSE	TRUE
RRT2	0.842383	FALSE	FALSE
ENP1	0.989805	TRUE	FALSE
HIS7	0.990971	FALSE	TRUE
ARO4	0.993996	FALSE	FALSE
SPO23	0.0164365	FALSE	FALSE
MRPS5	0.924079	FALSE	TRUE
DUT1	0.973665	TRUE	TRUE
SRB6	0.53209	TRUE	FALSE
TRS20	0.967441	TRUE	FALSE
MTC4	3.32484e-11	FALSE	FALSE
YBR255C-A	7.6604e-06	FALSE	FALSE
RIB5	0.95141	TRUE	TRUE
YCL065W	0.00594801	FALSE	FALSE
POP4	0.85098	TRUE	FALSE
YBR285W	0.00360297	FALSE	FALSE
RGD1	0.878409	FALSE	FALSE
TAE1	0.972576	FALSE	FALSE
YBR277C	0.00396265	FALSE	FALSE
SHM1	0.994961	FALSE	TRUE
YPT10	0.94186	FALSE	FALSE
TSC10	0.880143	TRUE	FALSE
REI1	0.92083	FALSE	FALSE
MRPL37	0.757407	FALSE	FALSE
SDH8	0.758071	FALSE	FALSE
BIT2	0.383825	FALSE	FALSE
EFM2	0.849958	FALSE	FALSE
HSM3	0.128495	FALSE	FALSE
UBX7	0.396179	FALSE	FALSE
CHK1	0.943952	FALSE	FALSE
SMP1	0.848965	FALSE	FALSE
YBR296C-A	0.00440012	FALSE	FALSE
YBR300C	0.01812	FALSE	FALSE
DPB3	6.40033e-05	FALSE	FALSE
PAF1	0.894831	FALSE	FALSE
SAF1	0.610902	FALSE	FALSE
DUG2	0.976644	FALSE	TRUE
MRPL27	0.786147	FALSE	FALSE
SSH1	0.954771	FALSE	TRUE
YBR284W	0.760202	FALSE	FALSE
KCC4	0.941295	FALSE	FALSE
APE3	0.818103	FALSE	FALSE
YBR287W	0.919618	FALSE	FALSE
APM3	0.876569	FALSE	FALSE
SNF5	0.917307	FALSE	FALSE
BSD2	0.932845	FALSE	FALSE
CTP1	0.982578	FALSE	FALSE
YCL042W	0.00700256	FALSE	FALSE
VBA2	0.845095	FALSE	FALSE
SUL1	0.945608	FALSE	FALSE
PCA1	0.94823	FALSE	FALSE
PHO89	0.982563	FALSE	TRUE
YBR174C	0.0088483	FALSE	FALSE
MAL33	0.544743	FALSE	FALSE
MAL31	0.931668	FALSE	FALSE
YBR191W-A	0.00227134	FALSE	FALSE
MAL32	0.938264	FALSE	FALSE
YBR184W	0.0250504	FALSE	FALSE
HPC2	0.0952665	FALSE	FALSE
YBR200W-A	0.014233	FALSE	FALSE
GEX1	0.879256	FALSE	FALSE
VBA3	0.610884	FALSE	FALSE
YBR241C	0.957196	FALSE	TRUE
YBR196C-A	0.0117481	FALSE	FALSE
CHA1	0.961946	FALSE	TRUE
YBR209W	0.0108098	FALSE	FALSE
MRC1	0.0127247	FALSE	FALSE
KRR1	0.997383	TRUE	FALSE
THI2	0.23462	FALSE	FALSE
MIC10	0.889473	FALSE	FALSE
PRD1	0.987298	FALSE	TRUE
YBR196C-B	0.00243927	FALSE	FALSE
KAR4	0.985731	FALSE	FALSE
PBN1	0.736202	TRUE	FALSE
SPB1	0.983806	TRUE	FALSE
APA1	0.876314	FALSE	FALSE
LRE1	1.74837e-06	FALSE	FALSE
COS111	0.00155764	FALSE	FALSE
YCL023C	0.00995333	FALSE	FALSE
SPS22	0.0191165	FALSE	FALSE
POF1	0.843272	FALSE	FALSE
EMC1	0.945011	FALSE	FALSE
YBR197C	0.00536175	FALSE	FALSE
MGR1	0.868519	FALSE	FALSE
PDI1	0.92937	TRUE	TRUE
NTC20	0.818934	FALSE	FALSE
YBR259W	0.0337662	FALSE	FALSE
GLK1	0.975812	FALSE	FALSE
GID7	0.974647	FALSE	FALSE
ATG22	0.966594	FALSE	FALSE
SRO9	0.804015	FALSE	FALSE
GFD2	0.00023593	FALSE	FALSE
GRX1	0.82471	FALSE	TRUE
LSB5	0.350135	FALSE	FALSE
MXR2	0.951876	FALSE	TRUE
STE50	0.816468	FALSE	TRUE
RRP7	0.851674	TRUE	FALSE
HIS4	0.99762	FALSE	TRUE
BIK1	0.366484	FALSE	FALSE
RNQ1	1.64482e-10	FALSE	FALSE
FUS1	0.0115051	FALSE	FALSE
HBN1	0.969999	FALSE	TRUE
FRM2	0.962139	FALSE	FALSE
AGP1	0.974965	FALSE	FALSE
GPX2	0.791918	FALSE	FALSE
YBR221W-A	1.67571e-05	FALSE	FALSE
YBR219C	0.935822	FALSE	TRUE
YCL001W-A	0.862155	FALSE	FALSE
LEU2	0.992004	FALSE	TRUE
NFS1	0.999474	TRUE	TRUE
DCC1	0.910226	FALSE	FALSE
YBR226C	0.0244379	FALSE	FALSE
YCL012C	0.906714	FALSE	FALSE
GBP2	0.777109	FALSE	FALSE
SGF29	0.817323	FALSE	FALSE
ILV6	0.977052	FALSE	TRUE
STP22	0.946988	FALSE	TRUE
TY2B-C	0.1134	FALSE	FALSE
VMA9	0.825351	FALSE	FALSE
YBR230W-A	0.00432863	FALSE	FALSE
PGS1	0.971605	TRUE	TRUE
YCL002C	0.937233	FALSE	FALSE
RER1	0.991153	FALSE	FALSE
CWH36	0.00684831	FALSE	FALSE
YCR007C	0.808274	FALSE	FALSE
BUD3	0.588622	FALSE	FALSE
CDC10	0.981316	FALSE	FALSE
MRPL32	0.766646	FALSE	TRUE
YCP4	0.974357	FALSE	FALSE
CIT2	0.993293	FALSE	TRUE
YCR006C	0.0162859	FALSE	FALSE
YCL001W-B	0.84531	FALSE	FALSE
SAT4	0.979399	FALSE	FALSE
RVS161	0.877541	FALSE	FALSE
ADY2	0.953795	FALSE	FALSE
ADP1	0.963499	FALSE	FALSE
PGK1	0.995318	TRUE	TRUE
POL4	0.961665	FALSE	FALSE
YCR015C	0.588169	FALSE	FALSE
YCR016W	0.809762	FALSE	FALSE
CWH43	0.964304	FALSE	FALSE
SRD1	0.522828	FALSE	FALSE
LDB16	0.013115	FALSE	FALSE
MAK32	0.917019	FALSE	FALSE
PET18	0.858265	FALSE	FALSE
MAK31	0.698173	FALSE	FALSE
YCR001W	0.0391424	FALSE	FALSE
HSP30	0.919394	FALSE	FALSE
YCR041W	0.0177241	FALSE	FALSE
YCR023C	0.861237	FALSE	FALSE
SLM5	0.990631	FALSE	TRUE
BUD5	0.158521	FALSE	FALSE
YCR018C-A	0.00572619	FALSE	FALSE
YCR022C	0.0146284	FALSE	FALSE
NPP1	0.923375	FALSE	FALSE
RHB1	0.969997	FALSE	FALSE
FEN2	0.724442	FALSE	FALSE
RIM1	0.738309	FALSE	TRUE
SYP1	0.803018	FALSE	FALSE
RPS14A	1	FALSE	TRUE
BPH1	0.949244	FALSE	FALSE
SNT1	0.230409	FALSE	FALSE
ELO2	0.91514	FALSE	FALSE
RRP43	0.593941	TRUE	FALSE
RBK1	0.922639	FALSE	FALSE
PHO87	0.927484	FALSE	FALSE
YCR024C-B	0.00862587	FALSE	FALSE
HMLALPHA2	0.412263	TRUE	FALSE
HMLALPHA1	0.144453	FALSE	FALSE
PMP1	0.684404	FALSE	FALSE
TAF2	0.926819	FALSE	FALSE
YCR043C	0.000161741	FALSE	FALSE
PER1	0.954709	FALSE	FALSE
RRT12	0.938622	FALSE	TRUE
IMG1	0.607989	FALSE	TRUE
BUD23	0.974587	FALSE	TRUE
SED4	9.51962e-08	FALSE	FALSE
YCR051W	0.399214	FALSE	FALSE
ARE1	0.918357	FALSE	FALSE
RSC6	0.774359	TRUE	FALSE
THR4	0.969982	FALSE	TRUE
CTR86	0.612833	TRUE	FALSE
PWP2	0.988693	TRUE	FALSE
YIH1	0.926436	FALSE	TRUE
TAH1	0.264012	FALSE	TRUE
YCR061W	0.947732	FALSE	FALSE
YCR025C	0.0186368	FALSE	FALSE
BUD31	0.997121	FALSE	FALSE
HCM1	0.801496	FALSE	FALSE
RAD18	0.836428	FALSE	FALSE
FUB1	0.0166815	FALSE	FALSE
ATG15	0.830498	FALSE	FALSE
CPR4	0.919313	FALSE	TRUE
IMG2	0.807904	FALSE	FALSE
RSA4	0.982435	TRUE	FALSE
SSK22	0.970371	FALSE	FALSE
SOL2	0.946739	FALSE	TRUE
YCR095W-A	0.00667458	FALSE	FALSE
ERS1	0.966186	FALSE	FALSE
YCR085W	0.00490875	FALSE	FALSE
PAT1	0.914176	FALSE	FALSE
PTC6	0.957083	FALSE	FALSE
SRB8	0.122819	FALSE	FALSE
YCR049C	0.0251581	FALSE	FALSE
TRX3	0.866161	FALSE	TRUE
TUP1	0.918762	FALSE	FALSE
YCR087W	0.0132404	FALSE	FALSE
CSM1	0.534536	FALSE	FALSE
YCR064C	0.025457	FALSE	FALSE
ABP1	0.802306	FALSE	FALSE
FIG2	0.000448755	FALSE	FALSE
YCR090C	0.964902	FALSE	FALSE
KIN82	0.977564	FALSE	FALSE
CDC39	0.990403	TRUE	FALSE
MSH3	0.974548	FALSE	FALSE
CDC50	0.965978	FALSE	FALSE
OCA4	0.348876	FALSE	FALSE
YCR097W-A	0.0162321	FALSE	FALSE
HMRA1	0.393749	TRUE	FALSE
COS7	0.849685	FALSE	FALSE
GIT1	0.977708	FALSE	FALSE
YCR101C	0.181767	FALSE	FALSE
YCR108C	0.00333915	FALSE	FALSE
PAU3	0.464846	FALSE	FALSE
YCR102C	0.76009	FALSE	FALSE
YCR102W-A	0.175954	FALSE	FALSE
YCR100C	0.885965	FALSE	FALSE
YDL247W-A	0.000142745	FALSE	FALSE
RDS1	0.118001	FALSE	FALSE
AAD3	0.956431	FALSE	FALSE
ADH7	0.972471	FALSE	FALSE
YCR099C	0.431541	FALSE	FALSE
MPH2	0.7366	FALSE	FALSE
YDL242W	0.00244068	FALSE	FALSE
SOR2	0.98813	FALSE	TRUE
YDL241W	0.00871907	FALSE	FALSE
THI13	0.935508	FALSE	FALSE
AAD4	0.960089	FALSE	FALSE
HXT15	0.945446	FALSE	FALSE
YDL240C-A	0.00601203	FALSE	FALSE
HO	0.970635	FALSE	FALSE
LRG1	0.912404	FALSE	FALSE
ADY3	0.815817	FALSE	FALSE
GUD1	0.985417	FALSE	TRUE
AIM6	0.0360119	FALSE	FALSE
PHO13	0.959311	FALSE	TRUE
YPD1	0.745102	TRUE	TRUE
MFG1	0.595602	FALSE	FALSE
GYP7	0.980816	FALSE	FALSE
YDL218W	0.898667	FALSE	FALSE
BRE4	0.703165	FALSE	FALSE
PTP1	0.936897	FALSE	FALSE
SSB1	0.877898	FALSE	TRUE
YDL221W	0.0307653	FALSE	FALSE
GCS1	0.896192	FALSE	FALSE
SHS1	0.851537	FALSE	FALSE
WHI4	0.890341	FALSE	FALSE
HBT1	0.0152457	FALSE	FALSE
FMP45	0.68108	FALSE	FALSE
YDL196W	0.0309276	FALSE	FALSE
ASF2	0.0113016	FALSE	FALSE
DTD1	0.963226	FALSE	FALSE
YDL187C	0.00985733	FALSE	FALSE
TIM22	0.960483	TRUE	FALSE
RRI1	0.994126	FALSE	FALSE
GDH2	0.990437	FALSE	FALSE
PRR2	0.921427	FALSE	FALSE
NOP6	0.395524	FALSE	FALSE
SHR3	0.906572	TRUE	FALSE
YDL211C	7e-09	FALSE	FALSE
UGA4	0.827023	FALSE	TRUE
CWC2	0.891682	TRUE	FALSE
NHP2	0.917602	TRUE	FALSE
GLE1	0.695184	TRUE	FALSE
YDL206W	0.966461	FALSE	TRUE
HEM3	0.983801	TRUE	TRUE
RTN2	0.874043	FALSE	FALSE
ACK1	0.840178	FALSE	FALSE
MRPL11	0.643935	FALSE	TRUE
MGT1	0.918414	FALSE	FALSE
TRM8	0.98884	FALSE	TRUE
GGC1	0.994958	FALSE	FALSE
YDL199C	0.774328	FALSE	FALSE
YDL185C-A	0.0058423	FALSE	FALSE
YDL159W-A	0.00314466	FALSE	FALSE
SEC31	0.939407	TRUE	FALSE
SNF3	0.949131	FALSE	FALSE
NUS1	0.605605	TRUE	FALSE
ARF1	0.954989	FALSE	FALSE
UFD2	0.983936	FALSE	FALSE
RBS1	0.176179	FALSE	FALSE
PPH22	0.988195	FALSE	TRUE
YDL162C	0.773848	FALSE	FALSE
YDL158C	0.0115564	FALSE	FALSE
YDL152W	0.00704357	FALSE	FALSE
KAP104	0.957116	FALSE	FALSE
YDL183C	0.877139	FALSE	FALSE
LYS20	0.987042	FALSE	TRUE
INH1	0.618095	FALSE	FALSE
RPL41A	1.3818e-09	FALSE	FALSE
PCL9	0.396749	FALSE	FALSE
DLD2	0.984307	FALSE	TRUE
YDL177C	0.858755	FALSE	TRUE
YDL118W	0.0249238	FALSE	FALSE
AIR2	0.780129	FALSE	FALSE
DLD1	0.968855	FALSE	TRUE
YDL114W-A	0.00158378	FALSE	FALSE
GLT1	0.999998	FALSE	TRUE
UGA3	0.732037	FALSE	FALSE
UGX2	0.00541285	FALSE	FALSE
SFA1	0.999865	FALSE	TRUE
NRP1	0.675709	FALSE	FALSE
FAP7	0.973223	TRUE	TRUE
CDC36	0.902752	TRUE	FALSE
CDC9	0.994524	TRUE	TRUE
PAR32	0.6399	FALSE	FALSE
ENT1	0.875132	FALSE	FALSE
OPI6	0.00452139	FALSE	FALSE
DHH1	0.999789	FALSE	TRUE
YDL094C	0.0151032	FALSE	FALSE
STE7	0.936737	FALSE	FALSE
YDL071C	0.00637585	FALSE	FALSE
YDL157C	0.116177	FALSE	FALSE
CMR1	0.452326	FALSE	FALSE
CLB3	0.942688	TRUE	FALSE
MSH5	0.957023	FALSE	TRUE
SAS10	0.780109	TRUE	FALSE
PPH21	0.954989	FALSE	TRUE
RPC53	0.732538	TRUE	FALSE
ATG9	0.9742	FALSE	FALSE
NOP14	0.974442	TRUE	FALSE
RPN5	0.978157	TRUE	FALSE
LDB17	0.784187	FALSE	FALSE
COP1	0.996439	TRUE	FALSE
YDL144C	0.965324	FALSE	FALSE
CCT4	0.999701	TRUE	TRUE
CRD1	0.874235	FALSE	TRUE
BPL1	0.974423	TRUE	FALSE
RPO21	1	TRUE	TRUE
SCM3	0.0832139	TRUE	FALSE
RGT2	0.938143	FALSE	FALSE
EMC5	0.647668	FALSE	FALSE
RPL35A	0.964852	FALSE	TRUE
RDI1	0.941866	FALSE	FALSE
CBS1	0.0100678	FALSE	FALSE
YDL050C	0.034601	FALSE	FALSE
SRF1	0.314142	FALSE	FALSE
CDC53	0.9948	TRUE	FALSE
LYS21	0.974418	FALSE	TRUE
STF1	0.363197	FALSE	FALSE
RPP1B	0.877125	FALSE	FALSE
YDL129W	1.36641e-07	FALSE	FALSE
VCX1	0.994123	FALSE	FALSE
PCL2	0.309925	FALSE	FALSE
BMH1	0.998323	FALSE	FALSE
HNT1	0.96537	FALSE	TRUE
YDL124W	0.944918	FALSE	FALSE
SNA4	0.886328	FALSE	FALSE
YDL032W	0.00585203	FALSE	FALSE
UBP1	0.885089	FALSE	FALSE
YFH1	0.885095	TRUE	FALSE
HEM25	0.95583	FALSE	FALSE
YDL062W	0.00881	FALSE	FALSE
CYK3	0.147295	FALSE	FALSE
NUP84	0.96684	FALSE	FALSE
IWR1	0.651065	FALSE	FALSE
YDL022C-A	0.0144961	FALSE	FALSE
YDL114W	0.937846	FALSE	TRUE
ATG20	0.731506	FALSE	FALSE
TRM3	0.811959	FALSE	FALSE
RRP42	0.878012	TRUE	FALSE
TMA17	0.0134695	FALSE	FALSE
YDL026W	0.00452527	FALSE	FALSE
KIN28	0.994543	TRUE	FALSE
MSS2	0.386897	FALSE	FALSE
PHO2	0.164367	FALSE	FALSE
NSE4	0.825782	TRUE	FALSE
QRI7	0.964481	FALSE	TRUE
QRI1	0.994878	TRUE	TRUE
POL3	0.999999	TRUE	FALSE
DUN1	0.948249	FALSE	FALSE
GET3	0.995967	FALSE	FALSE
BUG1	4.996e-15	FALSE	FALSE
SNU23	0.926356	TRUE	FALSE
PRM7	0.0013906	FALSE	FALSE
RPN6	0.989378	TRUE	FALSE
PMT1	0.955444	FALSE	FALSE
YDL109C	0.887389	FALSE	FALSE
PMT5	0.984514	FALSE	FALSE
SRP14	0.919534	TRUE	FALSE
UBX3	0.852	FALSE	FALSE
RAM1	0.963395	FALSE	TRUE
NUR1	0.407365	FALSE	FALSE
ASM4	0.701311	FALSE	FALSE
LUC7	0.96286	TRUE	FALSE
YDL086W	0.992256	FALSE	FALSE
YDL085C-A	0.716086	FALSE	FALSE
NDE2	0.96809	FALSE	TRUE
SUB2	0.99911	TRUE	TRUE
RPL13A	0.96397	FALSE	FALSE
RPP1A	0.940903	FALSE	FALSE
THI3	0.986391	FALSE	TRUE
YDL034W	0.0119705	FALSE	FALSE
MDH3	0.97702	FALSE	TRUE
VAM6	0.965675	FALSE	FALSE
RXT3	0.737575	FALSE	FALSE
RPL31A	0.967303	FALSE	FALSE
BRE1	0.639033	FALSE	FALSE
MRX9	0.0194985	FALSE	FALSE
YET3	0.872358	FALSE	FALSE
MRK1	0.999489	FALSE	FALSE
BDF2	0.932842	FALSE	FALSE
YDL007C-A	0.00324733	FALSE	FALSE
COX9	0.258078	TRUE	FALSE
IDP1	0.999432	FALSE	TRUE
UBC9	0.996583	TRUE	FALSE
PEX19	0.901636	FALSE	FALSE
SYO1	0.000671777	FALSE	FALSE
YDL016C	0.0022284	FALSE	FALSE
RPS29B	0.968853	FALSE	TRUE
TSR1	0.964574	TRUE	FALSE
RAD59	0.689973	FALSE	FALSE
YDL057W	0.835623	FALSE	FALSE
USO1	0.939372	TRUE	FALSE
MBP1	0.194681	FALSE	FALSE
PSA1	0.994741	TRUE	TRUE
MCH1	0.741569	FALSE	FALSE
PBP4	9.37512e-08	FALSE	FALSE
SLC1	0.900746	FALSE	TRUE
LHP1	0.849159	FALSE	FALSE
YDL023C	0.0157669	FALSE	FALSE
KNH1	0.566372	FALSE	FALSE
YDL009C	0.00368896	FALSE	FALSE
SIT4	0.999309	FALSE	TRUE
NPC2	0.752674	FALSE	FALSE
MRP10	0.71739	FALSE	FALSE
FAD1	0.972761	TRUE	TRUE
MTF2	7.14614e-09	FALSE	FALSE
PRP11	0.996606	TRUE	FALSE
SIR2	0.954274	FALSE	TRUE
NAT1	0.980777	FALSE	TRUE
YDR003W-A	0.00414204	FALSE	FALSE
BSC1	0.196894	FALSE	FALSE
PUS9	0.93858	FALSE	TRUE
GPR1	0.895018	FALSE	FALSE
SLM3	0.981174	FALSE	TRUE
YDR008C	0.0138031	FALSE	FALSE
YDR010C	0.0210199	FALSE	FALSE
DBP10	0.969944	TRUE	TRUE
PRP9	0.973221	TRUE	FALSE
ARP2	1	TRUE	FALSE
MPS1	0.984467	TRUE	FALSE
YDR034C-A	0.00157577	FALSE	FALSE
STP4	0.0835335	FALSE	FALSE
RTK1	0.910091	FALSE	FALSE
DIA3	0.889877	FALSE	FALSE
HED1	0.00375083	FALSE	FALSE
FYV1	0.0161934	FALSE	FALSE
GPM2	0.853749	FALSE	TRUE
GPD1	0.976405	FALSE	TRUE
RPN4	0.0297232	FALSE	FALSE
OSH2	0.969997	FALSE	FALSE
ERP3	0.864062	FALSE	FALSE
CDC7	0.983597	TRUE	FALSE
YDR029W	0.0129384	FALSE	FALSE
TSC13	0.964882	TRUE	FALSE
NOP1	0.966308	TRUE	FALSE
SLX5	0.000418343	TRUE	FALSE
YDL012C	0.00791495	FALSE	FALSE
GRX6	0.668609	FALSE	TRUE
YDR048C	0.0104533	FALSE	FALSE
APC11	0.90923	TRUE	FALSE
YDR042C	0.0104577	FALSE	FALSE
RPT2	1	TRUE	TRUE
PTC1	0.942328	FALSE	TRUE
MED2	0.00961494	FALSE	FALSE
ATP16	0.844072	TRUE	TRUE
MCD1	0.903359	TRUE	TRUE
NHP10	0.376909	FALSE	FALSE
RMD1	0.921899	FALSE	FALSE
NTH1	1	FALSE	FALSE
YRB1	0.940949	TRUE	FALSE
YDR094W	0.0310142	FALSE	FALSE
FMP16	0.0039102	FALSE	FALSE
RAD57	0.786112	FALSE	TRUE
MAF1	0.94069	FALSE	FALSE
SOK1	0.917003	FALSE	FALSE
TRP1	0.929384	FALSE	TRUE
YDR095C	0.00677675	FALSE	FALSE
GAL3	0.944413	FALSE	FALSE
RCR2	0.76677	FALSE	FALSE
TY2B-DR1	0.0694051	FALSE	FALSE
RPL4B	0.992126	FALSE	TRUE
PSF1	0.849237	TRUE	FALSE
RAD61	0.622168	FALSE	FALSE
YDR102C	0.00791859	FALSE	FALSE
DAD1	0.646874	TRUE	FALSE
KCS1	0.938757	FALSE	FALSE
YDR018C	0.951088	FALSE	TRUE
GCV1	0.973023	FALSE	TRUE
DAS2	0.50052	FALSE	TRUE
FAL1	1	TRUE	TRUE
IRC2	0.0158156	FALSE	FALSE
SES1	0.994377	TRUE	TRUE
SNQ2	0.972716	FALSE	TRUE
RPS11A	0.991299	FALSE	TRUE
NSI1	0.685304	FALSE	FALSE
VPS54	0.0611802	FALSE	FALSE
REG1	0.7816	FALSE	FALSE
YDR114C	0.00834487	FALSE	FALSE
RAD28	0.962371	FALSE	FALSE
MIX14	0.800779	FALSE	FALSE
PST2	0.97793	FALSE	FALSE
MRH1	0.94959	FALSE	FALSE
LYS14	0.293396	FALSE	FALSE
YDR119W-A	0.0155954	FALSE	FALSE
YDR154C	0.0172218	FALSE	FALSE
YDR193W	0.00505017	FALSE	FALSE
ARO3	0.996317	FALSE	FALSE
EHD3	0.985828	FALSE	FALSE
KRS1	0.997899	TRUE	TRUE
ENA5	0.943607	FALSE	FALSE
ENA2	0.968544	FALSE	FALSE
ENA1	0.955967	FALSE	FALSE
RSM10	0.8186	TRUE	TRUE
YDR169C-A	0.000807469	FALSE	FALSE
NRG1	0.0956035	FALSE	FALSE
HEM13	0.99811	TRUE	FALSE
RPC11	0.975944	TRUE	FALSE
BAP3	0.951726	FALSE	FALSE
HEM12	0.992943	TRUE	TRUE
TY1A-DR2	0.847494	FALSE	FALSE
VMS1	0.468289	FALSE	FALSE
TPI1	0.980807	TRUE	TRUE
DET1	0.9859	FALSE	FALSE
CDC34	0.953468	TRUE	FALSE
DBF4	0.823691	TRUE	FALSE
PST1	0.0139377	FALSE	FALSE
YDR056C	0.00678738	FALSE	FALSE
YOS9	0.742526	FALSE	FALSE
TGL2	0.919182	FALSE	FALSE
UBC5	1	FALSE	FALSE
MAK21	0.92142	TRUE	FALSE
YDR061W	0.911589	FALSE	TRUE
LCB2	0.994273	TRUE	TRUE
AIM7	0.838645	FALSE	FALSE
RPS13	1	TRUE	TRUE
YDR118W-A	0.0036215	FALSE	FALSE
YDR278C	0.0133452	FALSE	FALSE
OCA6	0.907101	FALSE	FALSE
DOS2	0.615289	FALSE	FALSE
DOA4	0.951122	FALSE	FALSE
RTR2	0.504554	FALSE	FALSE
PAA1	0.750325	FALSE	TRUE
IPT1	0.52414	FALSE	FALSE
PHM6	0.00275687	FALSE	FALSE
TPS2	0.980351	FALSE	FALSE
PPH3	0.960351	FALSE	TRUE
RAD55	0.175167	FALSE	TRUE
SED1	0.00561286	FALSE	FALSE
SHU2	0.00411492	FALSE	FALSE
PET100	0.831142	FALSE	FALSE
TFB5	0.82358	FALSE	FALSE
VPS41	0.952759	FALSE	FALSE
PDC2	0.917076	TRUE	FALSE
STN1	0.835148	TRUE	FALSE
RRP8	0.971678	FALSE	FALSE
TVP23	0.944521	FALSE	FALSE
YDR220C	0.0172336	FALSE	FALSE
SSS1	0.955399	TRUE	FALSE
RRP1	0.926429	TRUE	FALSE
SLU7	0.973194	TRUE	FALSE
YDR089W	0.234535	FALSE	FALSE
YDR090C	0.880347	FALSE	FALSE
RLI1	1	TRUE	TRUE
UBC13	0.998337	FALSE	TRUE
DNF2	0.981346	FALSE	FALSE
AFR1	1.89704e-11	FALSE	FALSE
VPS61	0.0025181	FALSE	FALSE
YDR215C	0.012792	FALSE	FALSE
MSH6	0.980627	FALSE	TRUE
GRX3	0.977314	FALSE	FALSE
GIS1	0.975848	FALSE	FALSE
BMH2	0.999851	FALSE	FALSE
TVP15	0.874694	FALSE	FALSE
ARX1	0.578463	FALSE	FALSE
YDR157W	0.0171072	FALSE	FALSE
STE5	0.541858	FALSE	FALSE
SPO71	0.849939	FALSE	FALSE
TMS1	0.980281	FALSE	FALSE
ARP10	0.258848	FALSE	FALSE
TMN2	0.995676	FALSE	FALSE
TRS85	0.870778	FALSE	FALSE
YDR109C	0.99444	FALSE	FALSE
BUD26	0.00714094	FALSE	FALSE
ALT2	0.988441	FALSE	FALSE
YDR246W-A	0.00602512	FALSE	FALSE
YDR133C	0.0127327	FALSE	FALSE
YDR290W	0.0160735	FALSE	FALSE
YDR199W	0.0111665	FALSE	FALSE
MRPL1	0.950555	FALSE	TRUE
TMA64	0.860359	FALSE	FALSE
APC4	0.414272	TRUE	FALSE
YDR115W	0.847313	FALSE	TRUE
YDR250C	0.0137399	FALSE	FALSE
SDH4	0.900166	FALSE	FALSE
TRM1	0.994545	FALSE	FALSE
DPB4	0.321977	FALSE	FALSE
KIN1	0.949705	FALSE	FALSE
INO2	0.040668	TRUE	FALSE
YDR209C	0.00135908	FALSE	FALSE
ECM18	0.908645	FALSE	TRUE
SWF1	0.850725	FALSE	FALSE
ARO1	1	FALSE	FALSE
MTC5	0.944476	FALSE	FALSE
SAC6	0.994695	FALSE	FALSE
DON1	0.666229	FALSE	FALSE
YDR131C	2.61455e-09	FALSE	FALSE
YDR132C	0.712932	FALSE	FALSE
YDR203W	0.00624139	FALSE	FALSE
TY2B-DR2	0.129704	FALSE	FALSE
YDR230W	0.0142085	FALSE	FALSE
RGP1	0.923868	FALSE	FALSE
VBA4	0.924621	FALSE	FALSE
RUB1	0.852057	FALSE	FALSE
MTQ2	0.955867	FALSE	TRUE
DOP1	0.932365	TRUE	FALSE
PEX7	0.980188	FALSE	FALSE
MKC7	0.903697	FALSE	FALSE
TAF12	0.93814	TRUE	FALSE
CRF1	0.740276	FALSE	FALSE
EKI1	0.926457	FALSE	FALSE
KGD2	0.988105	FALSE	TRUE
YDR194W-A	0.00707495	FALSE	FALSE
NUM1	0.283046	FALSE	FALSE
CTH1	0.8937	TRUE	FALSE
GIR2	0.894879	FALSE	FALSE
ENT5	0.39704	FALSE	FALSE
SAS4	0.0470555	FALSE	FALSE
CPR1	0.95698	FALSE	TRUE
RPA14	0.636542	FALSE	FALSE
YDR187C	0.00484532	FALSE	FALSE
HOM2	0.982794	FALSE	TRUE
SAC3	0.923943	FALSE	FALSE
SSY1	0.962781	TRUE	FALSE
NBP2	0.528748	FALSE	FALSE
ACL4	0.603647	FALSE	FALSE
CWC15	0.955068	FALSE	FALSE
SEC1	0.929074	TRUE	FALSE
TRM82	0.773388	FALSE	FALSE
SEC5	0.90636	TRUE	FALSE
TAF10	0.900375	TRUE	FALSE
CDC37	0.893857	TRUE	FALSE
STB3	0.665289	FALSE	FALSE
YDR271C	0.0116058	FALSE	FALSE
SEC7	0.972176	TRUE	FALSE
YDR274C	0.0112015	FALSE	FALSE
HSP42	0.902267	FALSE	FALSE
SUP35	0.99261	TRUE	TRUE
ARG82	0.892665	FALSE	FALSE
HMO1	0.117987	FALSE	FALSE
RSM24	0.614493	FALSE	FALSE
NGG1	0.844947	FALSE	FALSE
UBC1	0.972587	TRUE	TRUE
YDR124W	0.686876	FALSE	FALSE
CSN9	4.69339e-06	FALSE	FALSE
YDR179W-A	0.194955	FALSE	FALSE
SCC2	0.908325	TRUE	FALSE
YDR149C	0.00987428	FALSE	FALSE
CDC1	0.84867	TRUE	FALSE
BSC2	0.263199	FALSE	FALSE
PLP1	0.891605	FALSE	TRUE
YDR183C-A	0.0151572	FALSE	FALSE
YDR320W-B	0.000297907	FALSE	FALSE
UPS3	0.883948	FALSE	FALSE
YDR186C	7.65728e-10	FALSE	FALSE
SWI5	0.24107	FALSE	FALSE
CCT6	0.999991	TRUE	TRUE
SLY1	0.975888	TRUE	FALSE
RVB1	1	TRUE	FALSE
HST4	0.903081	FALSE	TRUE
NUP42	4.26548e-13	FALSE	FALSE
YDR327W	0.0296215	FALSE	FALSE
MSS116	0.911514	FALSE	TRUE
YDR340W	0.0050703	FALSE	FALSE
REF2	1.19164e-08	FALSE	FALSE
CAB5	0.970379	TRUE	TRUE
YDR355C	0.0109761	FALSE	FALSE
RKM2	0.168914	FALSE	FALSE
YDR344C	0.0248216	FALSE	FALSE
VPS64	0.551215	FALSE	FALSE
SPC19	0.690133	TRUE	FALSE
RAV2	0.799005	FALSE	FALSE
OPI7	0.00294187	FALSE	FALSE
COQ4	0.947548	FALSE	FALSE
MSC2	0.955897	FALSE	FALSE
EBS1	0.762343	FALSE	FALSE
UME6	0.309735	FALSE	FALSE
MSS4	0.967655	TRUE	FALSE
YDR366C	0.00645323	FALSE	FALSE
YDR374W-A	0.00210042	FALSE	FALSE
YDR396W	0.00676344	FALSE	FALSE
GCD6	0.929388	TRUE	TRUE
TCP1	0.999771	TRUE	TRUE
UPC2	0.51392	FALSE	FALSE
AHA1	0.906266	FALSE	FALSE
YDR406W-A	0.00570315	FALSE	FALSE
ADR1	0.168184	FALSE	FALSE
RAD9	0.230417	FALSE	FALSE
SPR28	0.930492	FALSE	FALSE
MFB1	0.000293306	FALSE	FALSE
TY2B-DR3	0.180756	FALSE	FALSE
GTB1	0.923728	FALSE	FALSE
YDR222W	0.898568	FALSE	FALSE
YDR417C	0.0210152	FALSE	FALSE
HTB1	0.9942	TRUE	FALSE
HTA1	0.999975	FALSE	FALSE
ADK1	0.991181	FALSE	TRUE
SIR4	0.150354	FALSE	FALSE
PCF11	0.840466	TRUE	TRUE
IVY1	6.54565e-05	FALSE	FALSE
YDR182W-A	0.634116	FALSE	FALSE
COX20	0.712778	TRUE	FALSE
HEM1	0.990961	TRUE	TRUE
RTN1	0.838704	TRUE	FALSE
LYS4	0.989119	FALSE	TRUE
PRP42	1.50404e-07	TRUE	TRUE
FMN1	0.977508	TRUE	TRUE
MRPL7	0.92924	FALSE	TRUE
SEC26	0.994155	TRUE	FALSE
YDR426C	0.020925	FALSE	FALSE
YDR431W	0.0167875	FALSE	FALSE
YDR445C	0.00447874	FALSE	FALSE
AMD2	0.928152	FALSE	FALSE
PRP28	0.990983	TRUE	TRUE
PEX5	0.955237	FALSE	FALSE
MNN10	0.919413	FALSE	FALSE
TRS23	0.952083	TRUE	FALSE
YDR455C	0.00179798	FALSE	FALSE
VHS1	0.950786	FALSE	FALSE
YDR248C	0.954371	FALSE	FALSE
YDR249C	8.35823e-08	FALSE	FALSE
MFA1	0.00554623	FALSE	FALSE
YDR461C-A	0.00365947	FALSE	FALSE
BTT1	0.97884	FALSE	FALSE
MET32	0.696819	FALSE	FALSE
CHL4	0.906116	FALSE	FALSE
RMD5	0.954394	FALSE	FALSE
CTA1	0.99611	FALSE	FALSE
RKM4	0.862991	FALSE	FALSE
HSP78	0.96846	FALSE	TRUE
SWM1	0.192744	FALSE	FALSE
MHR1	0.8432	FALSE	FALSE
EXG2	0.931379	FALSE	FALSE
YDR467C	0.00534372	FALSE	FALSE
DIG2	0.0176284	FALSE	FALSE
YDR262W	9.346e-05	TRUE	FALSE
DIN7	0.941423	FALSE	TRUE
AKR1	0.891871	FALSE	FALSE
PEX10	0.95329	FALSE	FALSE
HEL2	0.748821	FALSE	FALSE
CIA1	0.986815	TRUE	FALSE
MSW1	0.983794	FALSE	TRUE
CCC2	0.991133	FALSE	TRUE
YDR491C	0.600894	FALSE	FALSE
GLO2	0.96561	FALSE	TRUE
SPG3	0.00973831	FALSE	FALSE
YDR509W	0.0146681	FALSE	FALSE
YDR510C-A	0.014462	FALSE	FALSE
PMP3	0.869304	FALSE	FALSE
MTH1	1.72014e-06	FALSE	FALSE
PAM1	0.0762238	FALSE	FALSE
RNH202	0.500519	FALSE	FALSE
RRP45	0.979056	TRUE	FALSE
YDR521W	0.00656883	FALSE	FALSE
MRX10	0.896822	FALSE	FALSE
GCN2	0.949572	FALSE	FALSE
DPP1	0.948313	FALSE	TRUE
ZIP1	0.00282696	FALSE	FALSE
YDR286C	0.872317	FALSE	TRUE
INM2	0.970923	FALSE	TRUE
NSE3	0.588188	TRUE	FALSE
RTT103	0.676251	FALSE	FALSE
HRQ1	0.989658	FALSE	TRUE
YDR524W-C	0.00373797	FALSE	FALSE
SRP101	0.991456	TRUE	TRUE
SSD1	0.934007	FALSE	FALSE
YDR524C-A	0.00312773	FALSE	FALSE
HDA2	0.839749	FALSE	FALSE
DPL1	0.992585	FALSE	FALSE
SUR2	0.98526	FALSE	FALSE
ATP5	0.945005	FALSE	TRUE
BFR2	0.913904	TRUE	FALSE
PRO1	0.980339	FALSE	TRUE
CFT1	0.970897	TRUE	FALSE
GPI11	0.863272	TRUE	FALSE
RSC3	0.143353	TRUE	FALSE
CPR5	0.97895	FALSE	TRUE
HNT2	0.942199	FALSE	TRUE
YDR306C	0.465617	FALSE	FALSE
PMT7	0.102084	FALSE	FALSE
SRB7	0.82937	TRUE	FALSE
API2	0.00605859	FALSE	FALSE
YAP6	0.0950229	FALSE	FALSE
TFB1	0.816607	TRUE	FALSE
SSF2	0.976251	FALSE	FALSE
PIB1	0.851559	FALSE	FALSE
RAD34	0.672811	FALSE	FALSE
IPK1	0.759531	FALSE	FALSE
OMS1	0.957042	FALSE	TRUE
HLR1	0.0132814	FALSE	FALSE
HIM1	0.821596	FALSE	FALSE
MCM21	0.261225	FALSE	FALSE
YFT2	0.914264	FALSE	FALSE
SWA2	0.623524	FALSE	FALSE
DAD4	0.804699	FALSE	FALSE
FIT1	0.217132	FALSE	FALSE
ASP1	0.935795	FALSE	FALSE
MRPL35	0.22046	FALSE	FALSE
TIM11	0.764655	FALSE	FALSE
PEP7	0.834538	FALSE	FALSE
UTP4	0.87576	TRUE	FALSE
YCG1	0.913278	TRUE	FALSE
YSP2	0.900374	FALSE	FALSE
YDR535C	0.000769842	FALSE	FALSE
SKP1	0.989166	TRUE	FALSE
PEX3	0.925583	FALSE	FALSE
UBX5	0.906034	FALSE	FALSE
GPI8	0.995162	TRUE	FALSE
IRC3	0.94211	FALSE	TRUE
RQC1	0.947115	FALSE	FALSE
SWR1	0.961761	FALSE	TRUE
MSN5	3.09724e-06	FALSE	FALSE
MRX8	0.918895	FALSE	FALSE
MRPS28	0.928514	FALSE	FALSE
YDR338C	0.965323	FALSE	TRUE
FCF1	0.983895	TRUE	FALSE
PAU10	0.377473	FALSE	FALSE
YDR341C	0.96253	TRUE	TRUE
HXT7	0.889169	FALSE	FALSE
HXT6	0.895774	FALSE	FALSE
YDR543C	0.759444	FALSE	FALSE
HXT3	0.833265	FALSE	FALSE
SVF1	0.963792	FALSE	FALSE
MRP1	0.18147	FALSE	TRUE
PAL1	0.842996	FALSE	FALSE
YPS7	0.233181	FALSE	FALSE
ATP22	1.06535e-10	FALSE	FALSE
SBE2	0.868115	FALSE	FALSE
YPQ2	0.831128	FALSE	FALSE
TRR1	0.988824	TRUE	TRUE
TRP4	0.974364	FALSE	TRUE
YDR544C	0.00332159	FALSE	FALSE
SPC110	0.000310072	TRUE	FALSE
CNL1	0.0115679	FALSE	FALSE
GGA1	0.876034	FALSE	FALSE
EAF1	0.485393	FALSE	FALSE
YIL177C	0.374969	FALSE	TRUE
BCP1	0.898582	TRUE	FALSE
TFC6	8.99439e-08	TRUE	FALSE
ESC2	0.0110554	FALSE	FALSE
SEM1	0.776199	FALSE	FALSE
CDC40	0.964178	FALSE	FALSE
ESF1	0.828475	TRUE	FALSE
YIL163C	0.0106294	FALSE	FALSE
AIM20	0.433901	FALSE	FALSE
KEI1	0.814162	TRUE	FALSE
YPR1	0.975035	FALSE	FALSE
YIL156W-A	0.00859993	FALSE	FALSE
XRS2	0.000740694	FALSE	FALSE
CTS2	0.946856	FALSE	FALSE
VPS74	0.96845	FALSE	FALSE
YIL152W	0.00460205	FALSE	FALSE
FRQ1	0.902904	TRUE	FALSE
PHO92	0.919792	FALSE	FALSE
BCS1	0.988761	FALSE	TRUE
ARH1	0.993592	TRUE	FALSE
ATP17	0.908957	FALSE	FALSE
LSM6	0.988363	FALSE	FALSE
RGA2	0.907174	FALSE	FALSE
SDH6	0.848057	FALSE	FALSE
ARO10	0.985236	FALSE	FALSE
YRA1	0.819193	TRUE	FALSE
YDR381C-A	0.00015094	FALSE	FALSE
RPP2B	0.93145	FALSE	FALSE
NKP1	0.0319988	FALSE	FALSE
ATO3	0.835705	FALSE	FALSE
MUS81	0.881213	FALSE	FALSE
YDR387C	0.967381	FALSE	FALSE
RVS167	0.982163	FALSE	FALSE
SAC7	0.901052	TRUE	FALSE
UBA2	0.983592	TRUE	TRUE
YDR391C	1.16925e-05	FALSE	FALSE
SPT3	0.80539	FALSE	FALSE
YIL142C-A	0.00368289	FALSE	FALSE
RPT3	1	TRUE	TRUE
SXM1	0.885594	FALSE	FALSE
SHE9	0.890164	FALSE	FALSE
UTP5	0.726763	TRUE	FALSE
HPT1	0.926469	FALSE	TRUE
URH1	0.939951	FALSE	FALSE
DIT2	0.897146	FALSE	FALSE
DIT1	0.922694	FALSE	FALSE
MRP20	0.477673	FALSE	FALSE
RPB7	0.970373	TRUE	TRUE
PDR15	0.942689	FALSE	TRUE
YIL141W	0.00668107	FALSE	FALSE
TRS120	0.95623	TRUE	FALSE
ADE8	0.967732	FALSE	TRUE
SIZ1	0.9216	FALSE	FALSE
STE14	0.956747	FALSE	FALSE
DFM1	0.944346	FALSE	FALSE
RRP17	0.874564	TRUE	FALSE
ERD1	0.919009	FALSE	FALSE
YDR415C	0.965394	FALSE	TRUE
SYF1	0.998469	TRUE	FALSE
YIL134C-A	0.00164294	FALSE	FALSE
RAD30	0.930957	FALSE	FALSE
HKR1	0	FALSE	FALSE
ARO80	0.596038	FALSE	FALSE
SIP1	0.73874	FALSE	FALSE
CAD1	0.0126158	FALSE	FALSE
DYN2	0.998953	FALSE	FALSE
SNX41	0.185851	FALSE	FALSE
POG1	0.00592456	FALSE	FALSE
RPN9	0.925169	TRUE	FALSE
BNA7	0.695334	FALSE	FALSE
TIF35	0.96137	TRUE	FALSE
CYM1	0.98481	FALSE	TRUE
YIL115W-A	0.00747213	FALSE	FALSE
NPL3	0.552672	FALSE	FALSE
GPI17	0.932459	TRUE	FALSE
PPM1	0.957192	FALSE	TRUE
PPZ2	0.91655	FALSE	TRUE
GPI19	0.92979	TRUE	FALSE
THI74	0.946229	FALSE	TRUE
LRS4	0.0126199	FALSE	FALSE
APT2	0.981001	FALSE	FALSE
DOT1	0.953678	FALSE	TRUE
SSN2	0.758529	FALSE	FALSE
YDR444W	0.943069	FALSE	FALSE
YIL102C	0.00861429	FALSE	FALSE
ECM11	0.0476266	FALSE	FALSE
RPS17B	0.986068	FALSE	FALSE
ADA2	0.929428	FALSE	FALSE
UTP6	0.868253	TRUE	FALSE
YHP1	0.702138	FALSE	FALSE
PPN1	0.969852	FALSE	FALSE
TSA2	0.981384	FALSE	TRUE
GUK1	0.971645	TRUE	TRUE
YIL100W	0.00409198	FALSE	FALSE
NHX1	0.961852	FALSE	FALSE
TOM1	0.97181	FALSE	FALSE
HEH2	0.915931	FALSE	FALSE
PFA5	0.766938	FALSE	FALSE
TFB3	0.944321	TRUE	FALSE
YIL092W	0.0254596	FALSE	FALSE
YIL089W	0.885471	FALSE	FALSE
MRPL28	0.656477	FALSE	FALSE
STP1	0.00147765	FALSE	FALSE
SPP41	0.034956	TRUE	FALSE
RMT2	0.22643	FALSE	FALSE
PKH3	0.954261	FALSE	FALSE
YIL086C	0.00827463	FALSE	FALSE
TLG1	0.475509	TRUE	FALSE
SDC1	0.580224	FALSE	FALSE
UGO1	0.849494	TRUE	FALSE
RPL27B	0.945914	FALSE	FALSE
TRS31	0.96705	TRUE	FALSE
PRP3	0.954336	TRUE	FALSE
JIP4	2.63367e-06	FALSE	FALSE
YDR476C	0.000148325	FALSE	FALSE
SNF1	0.996822	FALSE	FALSE
SNM1	0.354902	TRUE	FALSE
PEX29	0.876055	FALSE	FALSE
YIL068W-A	0.00708897	FALSE	FALSE
PHO8	0.956102	FALSE	TRUE
CWC21	0.34051	FALSE	FALSE
KRE2	0.986503	FALSE	TRUE
VPS52	0.980918	FALSE	FALSE
VPS72	0.891161	FALSE	FALSE
VPS60	0.972568	FALSE	FALSE
RIB3	0.949655	TRUE	TRUE
PAC11	1.10592e-05	FALSE	FALSE
SLD5	0.875082	TRUE	FALSE
YIL071W-A	0.00268298	FALSE	FALSE
PKH1	0.978156	FALSE	FALSE
IZH1	0.966779	FALSE	FALSE
MZM1	0.2762	FALSE	FALSE
PUF6	0.923719	FALSE	FALSE
YIL060W	0.0105146	FALSE	FALSE
VPS3	0.000249764	FALSE	FALSE
ITR1	0.949058	FALSE	FALSE
SEC20	0.0512413	TRUE	FALSE
LCD1	0.776312	TRUE	FALSE
RPL37B	0.94042	FALSE	TRUE
PLM2	0.0803084	FALSE	FALSE
SAM2	1	FALSE	TRUE
LPP1	0.80515	FALSE	TRUE
YIL066W-A	0.00780177	FALSE	FALSE
PSP1	0.893269	TRUE	FALSE
GIN4	0.950855	FALSE	FALSE
GMC1	0.952985	FALSE	FALSE
GNP1	0.974073	FALSE	FALSE
YIL059C	0.00799152	FALSE	FALSE
SMT3	0.919527	TRUE	TRUE
YIL058W	0.0274104	FALSE	FALSE
SDH7	0.83825	FALSE	FALSE
EMI1	0.763233	FALSE	FALSE
GRX2	0.632082	FALSE	TRUE
YDR514C	0.000168555	FALSE	FALSE
SLF1	0.839054	FALSE	FALSE
EMI2	0.970406	FALSE	FALSE
GRH1	0.962488	FALSE	FALSE
EUG1	0.974615	FALSE	TRUE
URC2	0.0821851	FALSE	FALSE
FPR2	0.939548	FALSE	FALSE
YIL054W	0.018492	FALSE	FALSE
SPS2	0.365432	FALSE	FALSE
SPS1	0.939436	FALSE	FALSE
AGE1	0.822106	FALSE	FALSE
YIL046W-A	0.0076127	FALSE	FALSE
APQ12	0.671846	FALSE	FALSE
PRM2	0.01011	FALSE	FALSE
YIL032C	0.00417978	FALSE	FALSE
SNA2	0.56506	FALSE	FALSE
RBA50	0.869909	TRUE	FALSE
QCR7	0.904286	FALSE	FALSE
YIL030W-A	0.00559166	FALSE	FALSE
APA2	0.896809	FALSE	FALSE
CAB1	0.992132	TRUE	TRUE
KRE28	0.700121	FALSE	FALSE
HSP31	0.953329	FALSE	TRUE
YIL029W-A	0.00436614	FALSE	FALSE
YIL029C	0.855205	FALSE	FALSE
STL1	0.948823	FALSE	FALSE
PAD1	0.956968	FALSE	TRUE
FDC1	0.963604	FALSE	TRUE
IRC4	0.761865	FALSE	FALSE
YDR541C	0.960069	FALSE	TRUE
YIL028W	0.018324	FALSE	FALSE
YIL025C	0.00648577	FALSE	FALSE
YIL020C-A	0.011003	FALSE	FALSE
YIL014C-A	0.00883229	FALSE	FALSE
VTH1	0.9673	FALSE	FALSE
YIL169C	0.00524738	FALSE	FALSE
YIL166C	0.642671	FALSE	FALSE
YIL165C	0.889103	FALSE	TRUE
NIT1	0.958094	FALSE	TRUE
YIL012W	0.0135469	FALSE	FALSE
SUC2	0.933313	FALSE	FALSE
YIL161W	0.00281945	FALSE	FALSE
POT1	0.984145	FALSE	TRUE
BNR1	0.956223	FALSE	FALSE
YIL002W-A	0.0295175	FALSE	FALSE
COA1	0.739286	FALSE	FALSE
YIR016W	0.00578875	FALSE	FALSE
YIL156W-B	0.827193	FALSE	FALSE
UBP7	0.919972	FALSE	FALSE
GUT2	0.984973	FALSE	TRUE
IMP2'	1.27522e-07	FALSE	FALSE
RRD1	0.975684	FALSE	FALSE
YIR017W-A	0.954989	FALSE	FALSE
ESL1	0.25432	FALSE	FALSE
MCM10	0.715473	TRUE	FALSE
MLP2	0.00353757	FALSE	FALSE
SLN1	0.933749	TRUE	TRUE
PAN6	0.996037	FALSE	TRUE
YIR018C-A	0.0019278	FALSE	FALSE
NDC80	0.803187	TRUE	FALSE
SSL2	0.999063	TRUE	TRUE
YIR020W-A	0.0101182	FALSE	FALSE
CCT2	1	TRUE	TRUE
YIR020C	0.0191095	FALSE	FALSE
AXL2	0.545371	FALSE	FALSE
REV7	0.213754	FALSE	FALSE
TPM2	0.211829	FALSE	FALSE
TMA108	0.886731	FALSE	TRUE
OM45	0	FALSE	FALSE
VHS2	1.76843e-08	FALSE	FALSE
YIR020C-B	0.0915938	FALSE	FALSE
FLX1	0.960294	FALSE	FALSE
RPL16A	0.989476	FALSE	TRUE
MRS1	0.933579	FALSE	FALSE
FKH1	0.85281	FALSE	FALSE
ASG1	0.717726	FALSE	FALSE
TAO3	0.968249	TRUE	FALSE
MET18	0.954926	FALSE	FALSE
RRT14	0.136665	FALSE	FALSE
STH1	0.966811	TRUE	TRUE
KGD1	0.993215	FALSE	TRUE
AYR1	0.926437	FALSE	TRUE
SIM1	0.937427	FALSE	FALSE
YIR021W-A	0.000921034	FALSE	FALSE
QDR2	0.84514	FALSE	FALSE
QDR1	0.880279	FALSE	FALSE
RPI1	0.0151508	FALSE	FALSE
RHO3	0.984618	TRUE	FALSE
PRM5	1.27568e-05	FALSE	FALSE
HIS5	0.964435	FALSE	TRUE
YIR030W-A	0.0119075	FALSE	FALSE
NUP159	0.876133	TRUE	FALSE
POR2	0.961979	FALSE	FALSE
SDP1	0.822671	FALSE	FALSE
HOS4	0.864595	FALSE	FALSE
COX5B	0.952226	FALSE	FALSE
HPM1	0.47255	FALSE	FALSE
SEC24	0.982283	TRUE	TRUE
YIL108W	0.961894	FALSE	TRUE
PFK26	0.979192	FALSE	FALSE
MOB1	0.998586	TRUE	FALSE
SLM1	0.501449	FALSE	FALSE
SHQ1	0.970039	TRUE	FALSE
DPH1	0.992198	FALSE	FALSE
YIL102C-A	0.789257	FALSE	FALSE
YIR036W-A	0.00515893	FALSE	FALSE
XBP1	2.09687e-05	FALSE	FALSE
FMC1	0.546957	FALSE	FALSE
SGA1	0.949929	FALSE	FALSE
HYR1	0.830222	FALSE	FALSE
FYV10	0.976265	FALSE	FALSE
PRK1	0.958836	FALSE	FALSE
BMT5	0.925087	FALSE	FALSE
LYS12	0.988702	FALSE	TRUE
RSM25	0.907046	FALSE	FALSE
YIR040C	0.0151415	FALSE	FALSE
UTP25	0.97991	TRUE	FALSE
PAU15	0.514349	FALSE	FALSE
ICE2	0.978356	FALSE	FALSE
AVT7	0.933882	FALSE	FALSE
AIM19	0.783797	FALSE	FALSE
Q0010	0.0102593	FALSE	FALSE
KTR7	0.870439	FALSE	FALSE
SDS3	0.861761	FALSE	FALSE
CAB2	0.980302	TRUE	TRUE
TY3B-I	0.939257	FALSE	FALSE
AIR1	0.797399	FALSE	FALSE
THS1	0.997461	TRUE	TRUE
YIL077C	0.678713	FALSE	FALSE
SEC28	0.898501	FALSE	FALSE
RPN2	0.96679	TRUE	FALSE
SER33	0.961428	FALSE	TRUE
SPO22	0.0574512	FALSE	FALSE
HOP1	0.856886	FALSE	FALSE
Q0017	0.0045546	FALSE	FALSE
Q0032	0.00527057	FALSE	FALSE
MAM33	0.891655	FALSE	FALSE
AI3	0.936989	FALSE	FALSE
SEC6	0.954421	TRUE	FALSE
YIL067C	0.572992	FALSE	FALSE
AI5_BETA	0.833388	FALSE	FALSE
RNR3	1	FALSE	TRUE
FIS1	0.928454	FALSE	TRUE
EFM4	0.925387	FALSE	FALSE
YRB2	0.686354	TRUE	FALSE
ARC15	0.900777	TRUE	FALSE
SNP1	0.963001	TRUE	FALSE
Q0092	0.00237665	FALSE	FALSE
BI2	0.94961	FALSE	FALSE
Q0142	3.8848e-05	FALSE	FALSE
RGI2	0.490568	FALSE	FALSE
VHR1	0.16452	FALSE	FALSE
YIL055C	4.34634e-08	FALSE	FALSE
Q0143	0.00247952	FALSE	FALSE
GPP1	0.877178	FALSE	FALSE
RPL34B	0.94907	FALSE	FALSE
MMF1	0.936313	TRUE	TRUE
PCL7	0.883001	FALSE	FALSE
DFG10	0.613577	FALSE	FALSE
NEO1	0.998392	TRUE	FALSE
SYG1	0.952739	FALSE	FALSE
Q0144	0.000204102	FALSE	FALSE
MET30	0.874817	TRUE	FALSE
PIG2	0.892628	FALSE	FALSE
AGE2	0.901165	FALSE	FALSE
CBR1	0.887421	FALSE	TRUE
PKP1	0.892358	FALSE	FALSE
GVP36	0.928932	FALSE	FALSE
SCEI	0.863907	FALSE	FALSE
TED1	0.958065	FALSE	FALSE
NOT3	0.949565	FALSE	FALSE
Q0182	0.0123697	FALSE	FALSE
Q0255	0.936071	FALSE	FALSE
CKA1	0.999998	FALSE	FALSE
CAP2	0.987549	FALSE	FALSE
BCY1	0.978281	FALSE	TRUE
Q0297	0.0012436	FALSE	FALSE
ULP2	0.893615	TRUE	FALSE
YEL075W-A	0.0100323	FALSE	FALSE
YEL076C	0.026011	FALSE	FALSE
SSM4	0.85716	FALSE	FALSE
YEL075C	0.38049	FALSE	FALSE
YEL074W	0.719504	FALSE	FALSE
RPT6	0.954989	TRUE	TRUE
IRR1	0.759303	TRUE	FALSE
YEL073C	0.0254004	FALSE	FALSE
RMD6	0.0176391	FALSE	FALSE
YKE4	0.951897	FALSE	TRUE
TIM44	0.903381	TRUE	FALSE
RPB3	0.966075	TRUE	TRUE
YEL067C	0.0329481	FALSE	FALSE
HIS6	0.995922	FALSE	TRUE
FAF1	1.52428e-05	TRUE	FALSE
VID28	0.0143663	FALSE	FALSE
SNL1	0.345754	FALSE	FALSE
BAR1	0.906777	FALSE	FALSE
HHY1	0.0227734	FALSE	FALSE
MNT3	0.859889	FALSE	FALSE
PDR11	0.973732	FALSE	TRUE
YEL053W-A	0.00960862	FALSE	FALSE
TIR3	0.00641248	FALSE	FALSE
DOT5	0.917555	FALSE	TRUE
EST3	0.609	FALSE	FALSE
FAA3	0.950854	FALSE	FALSE
URM1	0.929935	FALSE	FALSE
NAS2	0.875378	FALSE	TRUE
YIA6	0.966171	FALSE	FALSE
EPS1	0.400378	FALSE	FALSE
BET1	0.891957	TRUE	TRUE
CFD1	0.991553	TRUE	TRUE
INP51	0.955468	FALSE	FALSE
YEL057C	0.0215992	FALSE	FALSE
YIL001W	0.928693	FALSE	FALSE
SGN1	0.389708	FALSE	FALSE
MPH1	0.942175	FALSE	TRUE
AIM21	0.00455757	FALSE	FALSE
DJP1	0.94819	TRUE	FALSE
IST3	0.949851	FALSE	FALSE
PAN1	0.596821	TRUE	FALSE
YIR007W	0.985914	FALSE	FALSE
PRI1	0.966528	TRUE	FALSE
MSL1	0.643727	FALSE	FALSE
DSN1	0.865084	TRUE	FALSE
STS1	0.918722	TRUE	FALSE
SQT1	0.836108	TRUE	FALSE
GAT4	0.393358	FALSE	FALSE
YEL050W-A	0.00100897	FALSE	FALSE
RPR2	0.842512	TRUE	TRUE
PAU2	0.506216	FALSE	FALSE
YEL045C	0.0209332	FALSE	FALSE
YAP5	0.0803241	FALSE	FALSE
YER046W-A	0.00412938	FALSE	FALSE
FLO11	0.0424243	FALSE	FALSE
YEL025C	0.103716	FALSE	FALSE
YEL008W	0.025794	FALSE	FALSE
EDC2	0.00470271	FALSE	FALSE
YEL014C	0.0241865	FALSE	FALSE
YEL030C-A	0.00255706	FALSE	FALSE
SEC11	0.967822	TRUE	TRUE
DAL81	0.804477	FALSE	FALSE
INA22	6.73684e-05	FALSE	FALSE
MND2	0.369921	FALSE	FALSE
YVH1	0.890762	FALSE	FALSE
DAL1	0.973054	FALSE	FALSE
DAL4	0.959538	FALSE	FALSE
DAL2	0.959788	FALSE	FALSE
DCG1	0.874729	FALSE	FALSE
MEI4	0.959589	FALSE	FALSE
DAL7	0.990569	FALSE	FALSE
DAL3	0.924235	FALSE	FALSE
MGA2	0.316508	FALSE	FALSE
LYS1	0.993491	FALSE	FALSE
YIR035C	0.877322	FALSE	TRUE
IRC24	0.932367	FALSE	TRUE
FIR1	0.0185241	FALSE	FALSE
PMP2	0.784298	FALSE	FALSE
GTT1	0.945676	FALSE	TRUE
YPS6	0.905033	FALSE	FALSE
YEL020C-B	0.0052574	FALSE	FALSE
MTC7	0.0596084	FALSE	FALSE
YIR042C	0.879445	FALSE	TRUE
YER006C-A	0.00432803	FALSE	FALSE
YEL028W	0.0100426	FALSE	FALSE
MIG3	0.621823	FALSE	FALSE
AI2	0.934791	FALSE	FALSE
AI4	0.989938	FALSE	FALSE
COX1	0.997791	FALSE	FALSE
AI5_ALPHA	0.990824	FALSE	FALSE
AI1	0.909769	FALSE	FALSE
UTR5	0.0185222	TRUE	FALSE
YEL010W	0.323989	FALSE	FALSE
ATP8	0.696803	FALSE	FALSE
ATP6	0.920827	FALSE	TRUE
YER053C-A	0.00629382	FALSE	FALSE
YER066C-A	0.0257425	FALSE	FALSE
COB	0.973079	FALSE	TRUE
BI4	0.988018	FALSE	TRUE
BI3	0.982629	FALSE	FALSE
OLI1	0.933227	FALSE	TRUE
VAR1	0.289147	FALSE	FALSE
YER068C-A	0.0194037	FALSE	FALSE
YER076C	0.378292	FALSE	FALSE
YER076W-A	0.0141628	FALSE	FALSE
YER078W-A	0.00972356	FALSE	FALSE
YER079C-A	0.00808742	FALSE	FALSE
COX2	0.951358	FALSE	FALSE
YER084W	0.00275924	FALSE	FALSE
COX3	0.978632	FALSE	FALSE
YER085C	0.0131602	FALSE	FALSE
YER087C-A	0.0533335	FALSE	FALSE
YER088C-A	0.00554764	FALSE	FALSE
YER088W-B	0.0197638	FALSE	FALSE
YER097W	0.00778962	FALSE	FALSE
YER091C-A	0.00484419	FALSE	FALSE
YER119C-A	0.00351587	FALSE	FALSE
YER107W-A	0.0140974	FALSE	FALSE
DLD3	0.960238	FALSE	TRUE
HXT13	0.925626	FALSE	FALSE
YEL068C	1.08e-06	FALSE	FALSE
RTT105	0.00822922	TRUE	FALSE
HPA3	0.683379	FALSE	TRUE
SIT1	0.8823	FALSE	FALSE
AVT2	0.975827	FALSE	FALSE
CAN1	0.921519	FALSE	FALSE
NPR2	0.986422	FALSE	FALSE
PRB1	0.9713	FALSE	TRUE
CIN8	0.944393	FALSE	FALSE
SOM1	0.475846	FALSE	FALSE
MAM1	0.915889	TRUE	FALSE
PCM1	0.984431	TRUE	FALSE
MAK10	0.788301	FALSE	FALSE
HAT2	0.960877	FALSE	FALSE
POL5	0.922384	TRUE	FALSE
RPL12A	0.994094	FALSE	TRUE
YER133W-A	0.0245481	FALSE	FALSE
YER121W	0.00439583	FALSE	FALSE
AFG1	0.96891	FALSE	FALSE
VMA8	0.995775	FALSE	FALSE
YER135C	0.00664655	FALSE	FALSE
RML2	0.975585	FALSE	TRUE
YER137W-A	0.0059506	FALSE	FALSE
TCA17	0.212577	FALSE	FALSE
FRD1	0.960598	FALSE	TRUE
GLY1	0.974143	FALSE	FALSE
YER138W-A	0.00574791	FALSE	FALSE
RSM18	0.744619	FALSE	FALSE
YEL043W	9.73462e-11	FALSE	FALSE
GDA1	0.975486	FALSE	FALSE
YEF1	0.958758	FALSE	TRUE
CYC7	0.980502	FALSE	TRUE
UTR2	0.886293	FALSE	FALSE
UTR4	0.941242	FALSE	TRUE
RAD23	0.9579	FALSE	FALSE
ANP1	0.909319	FALSE	FALSE
YER145C-A	0.0149427	FALSE	FALSE
YEL034C-A	3.63749e-06	FALSE	FALSE
YER147C-A	0.0165003	FALSE	FALSE
MCM3	0.994514	TRUE	FALSE
SPF1	0.981345	FALSE	FALSE
IES6	0.86487	FALSE	FALSE
ECM10	0.999877	FALSE	TRUE
BUD16	0.957652	FALSE	TRUE
YER039C-A	0.000637734	FALSE	FALSE
VMA3	1	FALSE	TRUE
SNU13	0.987151	TRUE	TRUE
YER152W-A	0.0335348	FALSE	FALSE
RIP1	0.980025	FALSE	TRUE
YEL023C	0.917571	FALSE	FALSE
GEA2	0.94543	FALSE	TRUE
URA3	0.963794	FALSE	TRUE
ACA1	0.204735	FALSE	FALSE
TIM9	0.841308	FALSE	FALSE
YEL020C	0.982748	FALSE	TRUE
MMS21	0.734099	TRUE	FALSE
EAF5	0.00773133	FALSE	FALSE
YER158C	0.00687841	FALSE	FALSE
GTT3	3.99511e-07	FALSE	FALSE
NPP2	0.870139	FALSE	FALSE
EDC3	0.885019	FALSE	FALSE
YEL009C-A	0.00609311	FALSE	FALSE
UBC8	0.966606	FALSE	FALSE
VAC8	0.548757	FALSE	FALSE
GLC3	0.991548	FALSE	FALSE
YER158W-A	0.0106464	FALSE	FALSE
GCN4	0.339302	FALSE	FALSE
YER165C-A	0.0211537	FALSE	FALSE
YER175W-A	0.00588677	FALSE	FALSE
MIT1	0.872778	FALSE	FALSE
YEA6	0.960798	FALSE	FALSE
ISC10	0.013093	FALSE	FALSE
YEA4	0.976967	FALSE	FALSE
GIM4	0.930293	FALSE	FALSE
WBP1	0.980265	TRUE	FALSE
IRC22	0.010894	FALSE	FALSE
NOP16	0.86712	FALSE	FALSE
MNN1	0.8356	FALSE	FALSE
PMI40	0.974475	TRUE	TRUE
FMP52	0.853536	FALSE	FALSE
YND1	0.966433	TRUE	FALSE
NUG1	0.822682	TRUE	FALSE
SLO1	0.377771	FALSE	FALSE
PAC2	0.854878	FALSE	FALSE
TMA20	0.97141	FALSE	FALSE
SEC3	0.942949	TRUE	FALSE
NTF2	0.894915	TRUE	FALSE
YER010C	0.942249	FALSE	FALSE
TIR1	0.393683	FALSE	FALSE
PRE1	0.976231	TRUE	TRUE
PRP22	0.995039	TRUE	TRUE
HEM14	0.807229	FALSE	TRUE
FAA2	0.953613	FALSE	FALSE
BIM1	0.90147	TRUE	FALSE
AFG3	0.993481	FALSE	FALSE
SPC25	0.00843115	TRUE	FALSE
ISC1	0.907949	FALSE	FALSE
SBH2	0.85252	FALSE	FALSE
GPA2	0.989383	FALSE	FALSE
RPN3	0.960514	TRUE	FALSE
SRB4	0.917362	TRUE	FALSE
PRO3	0.952584	TRUE	TRUE
YAT2	0.891801	FALSE	FALSE
GCD11	0.999999	TRUE	TRUE
CHO1	0.865576	FALSE	TRUE
GAL83	0.877877	FALSE	FALSE
YER181C	0.00279033	FALSE	FALSE
SMB1	0.964542	FALSE	FALSE
CHZ1	0.0161678	FALSE	FALSE
YPT31	0.982889	FALSE	FALSE
ZRG8	1.53211e-12	FALSE	FALSE
YER186C	0.0557522	FALSE	FALSE
YER034W	0.491118	FALSE	FALSE
YER187W	0.0230383	FALSE	FALSE
ARB1	0.987636	TRUE	FALSE
PHM8	0.902048	FALSE	TRUE
YER188W	0.673074	FALSE	FALSE
HVG1	0.454639	FALSE	FALSE
YER188C-A	0.796953	FALSE	FALSE
GLN3	0.759729	FALSE	FALSE
YEN1	0.681109	FALSE	FALSE
MXR1	0.979174	FALSE	TRUE
SAH1	0.999561	TRUE	TRUE
ERG28	0.924416	FALSE	FALSE
YER189W	0.312086	FALSE	FALSE
YFL066C	0.774916	FALSE	TRUE
SPO73	0.00194368	FALSE	FALSE
YFL068W	0.0132439	FALSE	FALSE
CAJ1	0.863458	FALSE	FALSE
SAP1	0.946904	FALSE	TRUE
ISD11	0.819194	TRUE	FALSE
TPA1	0.960277	FALSE	FALSE
YFL065C	0.00506812	FALSE	FALSE
JHD1	0.955759	FALSE	FALSE
HOM3	0.965691	FALSE	FALSE
PIC2	0.990569	FALSE	FALSE
PCL6	0.916611	FALSE	FALSE
GIP2	0.837087	FALSE	FALSE
HIS1	0.965336	FALSE	TRUE
FCY2	0.978405	FALSE	FALSE
RPL34A	0.967141	FALSE	FALSE
HMF1	0.923034	FALSE	TRUE
PET117	0.850685	FALSE	FALSE
YFL064C	0.308229	FALSE	FALSE
FCY21	0.985468	TRUE	FALSE
FCY22	0.980211	FALSE	FALSE
CEM1	0.996961	FALSE	TRUE
GPP2	0.880265	FALSE	TRUE
THO1	0.471434	FALSE	FALSE
VHR2	0.277299	FALSE	FALSE
ICL1	0.997361	FALSE	FALSE
RRT13	0.943964	FALSE	FALSE
YFL063W	0.698285	FALSE	FALSE
MOT2	0.955097	FALSE	FALSE
RGI1	0.793386	FALSE	FALSE
ARG5,6	0.967319	FALSE	FALSE
COS4	0.883874	FALSE	FALSE
TDA2	0.142342	FALSE	FALSE
RNR1	0.999999	FALSE	TRUE
VTC1	0.894869	FALSE	FALSE
ALD5	0.998664	FALSE	FALSE
RPS24A	0.978062	FALSE	FALSE
YOS1	0.928155	TRUE	FALSE
PTP3	0.93581	FALSE	FALSE
YFL041W-A	0.00909491	FALSE	FALSE
YFL032W	0.489508	FALSE	FALSE
MRX1	0.0332454	FALSE	FALSE
ICP55	0.969684	FALSE	TRUE
YFL031C-A	0.00132511	FALSE	FALSE
YFL021C-A	0.0060591	FALSE	FALSE
YFL019C	0.00705097	FALSE	FALSE
AIM9	0.248584	FALSE	FALSE
SER3	0.952182	FALSE	TRUE
UTP7	0.939283	TRUE	FALSE
GET2	0.775921	FALSE	FALSE
DCV1	0.858805	FALSE	FALSE
YFL015C	0.00682235	FALSE	FALSE
ILV1	0.993557	FALSE	TRUE
AIM10	0.985347	FALSE	TRUE
YFL012W-A	0.0169009	FALSE	FALSE
SBH1	0.825682	FALSE	FALSE
DOT6	0.0637512	FALSE	FALSE
YFL012W	0.00371623	FALSE	FALSE
PAU5	0.609191	FALSE	FALSE
PTC2	0.962703	FALSE	FALSE
TRP2	0.984221	FALSE	TRUE
MET6	0.998796	FALSE	TRUE
YFR012W-A	0.000275156	FALSE	FALSE
YFL015W-A	0.0026798	FALSE	FALSE
TSC11	0.970869	TRUE	FALSE
AIM11	0.539994	FALSE	FALSE
PUP3	0.993594	TRUE	TRUE
RAD51	0.999948	FALSE	TRUE
SHC1	0.640407	FALSE	FALSE
AUA1	0.00540835	FALSE	FALSE
UBP9	0.997054	FALSE	FALSE
PRS2	0.99521	FALSE	TRUE
IGD1	0.00587533	FALSE	FALSE
UBC6	0.94771	FALSE	FALSE
RPS8A	0.993312	FALSE	FALSE
SSA4	0.994438	FALSE	TRUE
YFR020W	0.038869	FALSE	FALSE
NUP157	0.977805	FALSE	FALSE
ULI1	0.0149052	FALSE	FALSE
[truncated: 4,356 more rows]

## Sheet: S4 |Mycoplasma_Minimal_Gene_Set
Supplementary Table S4. Traceability analysis of the Mycoplasma mycoides genes representing the minimal gene set for a self-replicating cell (Syn3.0)
ProtId	Length	Indel rate	ScalingFactor	# Pfam Domains	MaxTraceability1	Function	Tentative Annotation (Hutchison et al. 2016)
MMSYN1_0792	525	0.21895	0.637607	6	0.990775	5=Equivalog	atpA: ATP synthase F1, alpha subunit
MMSYN1_0544	340	0.0558357	1.60339	3	0.931786	5=Equivalog	hrcA: heat-inducible transcription repressor HrcA
MMSYN1_0821	313	0.145753	1.45256	3	0.946195	5=Equivalog	hpr-ser: HPr(Ser) kinase/phosphatase
MMSYN1_0150	689	0.1077	0.680866	7	1	5=Equivalog	EF-G: translation elongation factor G
MMSYN1_0363	162	0.108011	2.17817	1	0.67684	5=Equivalog	16S_RimM: 16S rRNA processing protein RimM
MMSYN1_0287	574	0.0616742	0.929972	4	0.995151	5=Equivalog	aspRS
MMSYN1_0364	240	0.134296	0.864057	1	0.971776	5=Equivalog	trmD: tRNA (guanine(37)-N(1))-methyltransferase
MMSYN1_0690	668	0.0681355	0.938949	8	0.993532	5=Equivalog	dnlj: DNA ligase, NAD-dependent
MMSYN1_0665	233	0.0916648	0.747445	2	0.955978	5=Equivalog	rpsC_bact: ribosomal protein S3
MMSYN1_0200	181	0.0548775	1.00899	2	0.955978	5=Equivalog	infC: translation initiation factor IF-3
MMSYN1_0221	478	0.118481	1.08	3	0.979986	5=Equivalog	pyruv_kin: pyruvate kinase
MMSYN1_0201	200	0.044179	1.36206	1	0.944738	5=Equivalog	pept_deformyl: peptide deformylase
MMSYN1_0006	634	0.360765	0.673974	5	0.992196	5=Equivalog	gyrB
MMSYN1_0260	872	0.0677706	0.909914	6	0.994571	5=Equivalog	valRS
MMSYN1_0542	591	0.0473045	0.530486	2	1	5=Equivalog	prok_dnaK: chaperone protein DnaK
MMSYN1_0834	438	0.120515	1.08497	4	0.973789	5=Equivalog	dnaC
MMSYN1_0402	151	0.0608495	1.47172	1	0.886252	5=Equivalog	rRNA maturation RNase YbeY
MMSYN1_0137	92	0.0690926	1.09387	2	0.930042	5=Equivalog	L31: ribosomal protein L31
MMSYN1_0798	207	0.0557464	1.03257	2	0.968996	5=Equivalog	upp: uracil phosphoribosyltransferase
MMSYN1_0794	181	0.1376	1.29627	1	0.865558	5=Equivalog	ATP_synt_b: ATP synthase F0, B subunit
MMSYN1_0432	387	0.120742	0.562234	3	0.999502	5=Equivalog	metK: methionine adenosyltransferase
MMSYN1_0377	433	0.0714886	0.990682	7	0.974333	5=Equivalog	Obg_CgtA: Obg family GTPase CgtA
MMSYN1_0047	648	0.0254255	1.43995	13	0.948511	5=Equivalog	DNA polymerase III, subunit gamma and tau
MMSYN1_0142	282	0.0866874	1.38061	14	0.930661	5=Equivalog	PrmC
MMSYN1_0775	704	0.0601797	1.91238	4	0.905259	5=Equivalog	RNase_R: ribonuclease R
MMSYN1_0131	297	0.1	1.13699	1	0.955978	5=Equivalog	fruc_bis_ald_: fructose-1,6-bisphosphate aldolase, class II
MMSYN1_0482	54	0.1	1.5	1	0.764967	5=Equivalog	S21p: ribosomal protein S21
MMSYN1_0670	208	0.0467614	1.37538	2	0.927549	5=Equivalog	rplD_bact: 50S ribosomal protein L4
MMSYN1_0525	133	0.121713	1.68017	2	0.859165	5=Equivalog	mraZ
MMSYN1_0426	683	0.0358376	1.9	1	0.927936	5=Equivalog	phosphate ABC transporter, permease protein PstA, phosphate_pstC: phosphate ABC transporter, permease protein PstC
MMSYN1_0727	248	0.0524498	0.867195	1	0.994078	5=Equivalog	tpiA, tim: triose-phosphate isomerase
MMSYN1_0689	98	0.0512547	1.53006	1	0.955978	5=Equivalog	gatC: aspartyl/glutamyl-tRNA(Asn/Gln) amidotransferase, C subunit
MMSYN1_0666	111	0.0758965	0.904386	1	0.955978	5=Equivalog	rplV_bact: ribosomal protein L22
MMSYN1_0528	794	0.061748	1.69509	4	0.906818	5=Equivalog	pheRS
MMSYN1_0654	254	0.0737409	1.50854	2	0.925098	5=Equivalog	rpsE_bact: ribosomal protein S5
MMSYN1_0348	435	0.0597799	1.0211	26	0.97983	5=Equivalog	GTPase_EngA: ribosome-associated GTPase EngA
MMSYN1_0418	232	0.0369576	1.73515	3	0.933104	5=Equivalog	RNaseIII: ribonuclease III
MMSYN1_0885	629	0.0630109	0.820812	6	0.999378	5=Equivalog	gidA: tRNA uridine 5-carboxymethylaminomethyl modification enzyme GidA
MMSYN1_0300	584	0.14031	1.52495	3	0.931213	5=Equivalog	nusA
MMSYN1_0662	85	0.0533878	0.883853	1	0.955978	5=Equivalog	S17_bact: 30S ribosomal protein S17
MMSYN1_0613	414	0.0926868	1.50277	2	0.940902	5=Equivalog	tyrRS
MMSYN1_0288	414	0.0722861	1.01585	6	0.975443	5=Equivalog	hisRS
MMSYN1_0007	834	0.0935311	0.785099	2	0.998533	5=Equivalog	gyrA
MMSYN1_0406	612	0.0815115	1.13425	6	0.957719	5=Equivalog	dnaG
MMSYN1_0381	218	0.0407773	1.90406	1	0.88895	5=Equivalog	MTA/SAH-Nsdase: MTA/SAH nucleosidase
MMSYN1_0065	102	0.0440877	1.21007	9	0.902344	5=Equivalog	trxA
MMSYN1_0004	266	0.0996546	1.19664	15	0.937954	5=Equivalog	ksgA
MMSYN1_0772	157	0.1	0.542464	1	0.992371	5=Equivalog	NrdI
MMSYN1_0540	292	0.0568732	1.51465	1	0.934962	5=Equivalog	rpsB_bact: ribosomal protein S2
MMSYN1_0079	319	0.0860218	1.19026	2	0.962661	5=Equivalog	tsaD tRNA threonylcarbamoyladenosine. Found in tRNAs decoding ANN (ile, Met, Thr, Lys, Asn, Ser and Arg).
MMSYN1_0366	316	0.0369566	1.62683	4	0.900693	5=Equivalog	GTPase_YlqF: ribosome biogenesis GTP-binding protein YlqF
MMSYN1_0316	656	0.250756	0.621441	4	0.995135	5=Equivalog	tkt
MMSYN1_0198	121	0.147278	0.991998	1	0.955978	5=Equivalog	rplT_bact: ribosomal protein L20
MMSYN1_0649	74	0.0594205	0.590153	1	0.955978	5=Equivalog	infA: translation initiation factor IF-1
MMSYN1_0247	196	0.0457176	1.95735	9	0.784524	5=Equivalog	GTPase_YsxC: ribosome biogenesis GTP-binding protein YsxC, bsub homolog is essential
MMSYN1_0774	94	0.1	1.5	3	0.829535	5=Equivalog	secG: preprotein translocase, SecG subunit
MMSYN1_0776	148	0.105137	0.88622	1	0.939758	5=Equivalog	smpB: SsrA-binding protein
MMSYN1_0824	946	0.086175	0.587222	21	0.999073	5=Equivalog	uvra: excinuclease ABC subunit A
MMSYN1_0771	720	0.191022	0.842963	3	0.98756	5=Equivalog	NrdE_NrdA: ribonucleoside-diphosphate reductase, alpha subunit
MMSYN1_0650	251	0.0463275	1.68077	1	0.943851	5=Equivalog	met_pdase_I: methionine aminopeptidase, type I
MMSYN1_0003	177	0.1	1.5	4	0.942071	5=Equivalog	rnmV
MMSYN1_0403	301	0.0656258	1.10429	10	0.934531	5=Equivalog	era: GTP-binding protein Era
MMSYN1_0419	334	0.0782893	1.06653	1	0.971574	5=Equivalog	plsX: fatty acid/phospholipid synthesis protein PlsX
MMSYN1_0361	155	0.109166	1.3262	2	0.884924	5=Equivalog	rlmH
MMSYN1_0391	184	0.108671	1.38567	3	0.955978	5=Equivalog	efp: translation elongation factor P
MMSYN1_0787	942	0.0770877	1.47989	8	0.962358	5=Equivalog	ATPase-IIIB_Mg: magnesium-translocating P-type ATPase
MMSYN1_0220	326	0.0824788	1.49309	1	0.955274	5=Equivalog	PFKA_ATP: 6-phosphofructokinase
MMSYN1_0793	181	0.064487	1.51449	1	0.904597	5=Equivalog	ATP_synt_delta: ATP synthase F1, delta subunit
MMSYN1_0254	584	0.0805509	1.35166	5	0.965773	5=Equivalog	uvrC: excinuclease ABC subunit C
MMSYN1_0668	282	0.119036	0.697803	2	0.989331	5=Equivalog	rplB_bact: ribosomal protein L2
MMSYN1_0106	469	0.146291	1.2083	3	0.983494	5=Equivalog	xseA, exodeoxyribonuclease VII, large subunit
MMSYN1_0645	317	0.0545316	1.10696	4	0.928036	5=Equivalog	rpoA: DNA-directed RNA polymerase, alpha subunit
MMSYN1_0819	310	0.034404	1.98965	14	0.900521	5=Equivalog	TRX_reduct: thioredoxin-disulfide reductase
MMSYN1_0095	944	0.0769494	0.84214	5	0.999533	5=Equivalog	secA: preprotein translocase, SecA subunit
MMSYN1_0230	393	0.143381	0.929564	2	0.980287	5=Equivalog	ackA: acetate kinase
MMSYN1_0415	988	0.127792	1.81993	6	0.951325	5=Equivalog	chromosome segregation protein SMC
MMSYN1_0427	270	0.150049	0.673108	15	0.971344	5=Equivalog	phosphate ABC transporter, ATP-binding protein
MMSYN1_0644	119	0.131907	0.806012	1	0.955978	5=Equivalog	L17: ribosomal protein L17
MMSYN1_0107	132	0.0962156	1.59716	1	0.902657	5=Equivalog	nusB: transcription antitermination factor NusB
MMSYN1_0795	101	0.0291137	1.37355	1	0.895546	5=Equivalog	ATP_synt_c: ATP synthase F0, C subunit
MMSYN1_0653	145	0.0394253	0.993829	1	0.955978	5=Equivalog	rplO_bact: ribosomal protein L15
MMSYN1_0012	509	0.0796596	1.02436	5	0.985068	5=Equivalog	metRS
MMSYN1_0607	338	0.11911	0.645154	3	0.990901	5=Equivalog	GAPDH-I: glyceraldehyde-3-phosphate dehydrogenase, type I
MMSYN1_0359	482	0.153031	0.890124	5	0.972527	5=Equivalog	RNase_Y: ribonuclease Y
MMSYN1_0729	531	0.107077	1.09171	3	0.967516	5=Equivalog	pgm_bpd_ind: phosphoglycerate mutase (2,3-diphosphoglycerate-independent)
MMSYN1_0537	237	0.06121	0.847501	1	0.990133	5=Equivalog	pyrH_bact: UMP kinase
MMSYN1_0141	364	0.0985424	0.954137	2	0.981123	5=Equivalog	prfA: peptide chain release factor 1
MMSYN1_0833	153	0.0812787	1.32899	2	0.911376	5=Equivalog	L9: ribosomal protein L9
MMSYN1_0025	75	0.048805	1.90981	1	0.955978	5=Equivalog	rpsR
MMSYN1_0303	1482	0.0405817	2.24637	9	0.944368	5=Equivalog	polC_Gram_pos: DNA polymerase III, alpha subunit, Gram-positive type
MMSYN1_0814	395	0.175141	0.851363	3	0.990824	5=Equivalog	glf: UDP-GALP_mutase: UDP-galactopyranose mutase
MMSYN1_0365	130	0.0585015	1.52985	1	0.924854	5=Equivalog	rplS_bact: ribosomal protein L19
MMSYN1_0081	452	0.0478521	1.17416	10	0.965323	5=Equivalog	mnmE_trmE_thdF: tRNA modification GTPase TrmE
MMSYN1_0229	322	0.124385	1.72895	1	0.932994	5=Equivalog	pta: phosphate acetyltransferase
MMSYN1_0328	209	0.0946602	1.37142	1	0.9432	5=Equivalog	segregation and condensation protein B
MMSYN1_0611	911	0.0793852	1.10419	3	0.986092	5=Equivalog	polA: DNA polymerase I
MMSYN1_0404	249	0.179936	1.63413	3	0.923356	5=Equivalog	reco: DNA repair protein RecO
MMSYN1_0129	532	0.127654	0.700908	4	0.993141	5=Equivalog	PyrG: CTP synthase
MMSYN1_0294	88	0.0494859	0.954888	1	0.942594	5=Equivalog	S15_bact: ribosomal protein S15
MMSYN1_0541	372	0.32594	1.24221	4	0.938024	5=Equivalog	DnaJ_bact: chaperone protein DnaJ
MMSYN1_0810	142	0.0433914	1.00131	2	0.955978	5=Equivalog	L11_bact: ribosomal protein L11
MMSYN1_0390	317	0.0568166	1.1309	2	0.969834	5=Equivalog	fmt: methionyl-tRNA formyltransferase
MMSYN1_0216	190	0.0796513	1.24559	2	0.951829	5=Equivalog	HGPRTase: hypoxanthine phosphoribosyltransferase
MMSYN1_0804	1291	0.0788942	1.51057	6	0.994844	5=Equivalog	rpoB: DNA-directed RNA polymerase, beta subunit
MMSYN1_0648	37	0.1	1.5	1	0.770255	5=Equivalog	rpmJ_bact: ribosomal protein L36
MMSYN1_0519	915	0.0645009	1.06157	4	0.993372	5=Equivalog	ileRS
MMSYN1_0687	479	0.0541493	0.963541	2	0.990735	5=Equivalog	gatB: aspartyl/glutamyl-tRNA(Asn/Gln) amidotransferase, B subunit
MMSYN1_0405	456	0.0810978	1.14122	2	0.990765	5=Equivalog	glyRS
MMSYN1_0726	244	0.0961224	0.506018	2	0.993701	5=Equivalog	nagB: glucosamine-6-phosphate deaminase
MMSYN1_0646	129	0.0620063	1.04574	1	0.955978	5=Equivalog	bact_S11: 30S ribosomal protein S11
MMSYN1_0910	44	0.112978	0.719553	1	0.920157	5=Equivalog	rpmH_bact: ribosomal protein L34
MMSYN1_0535	554	0.0580475	1.48079	8	0.963598	5=Equivalog	argRS
MMSYN1_0791	280	0.0690624	1.093	1	0.968776	5=Equivalog	ATPsyn_F1gamma: ATP synthase F1, gamma subunit
MMSYN1_0429	412	0.146606	1.7227	10	0.920806	5=Equivalog	ftsY: signal recognition particle-docking protein FtsY
MMSYN1_0290	292	0.0439037	1.29685	2	0.950937	5=Equivalog	TruB: tRNA pseudouridine(55) synthase
MMSYN1_0428	224	0.0577045	1.61807	1	0.915452	5=Equivalog	phoU_full: phosphate transport system regulatory protein PhoU
MMSYN1_0806	122	0.192196	0.973125	2	0.955978	5=Equivalog	L12: ribosomal protein L7/L12
MMSYN1_0218	505	0.113374	0.764817	3	0.99419	5=Equivalog	glycerol_kin: glycerol kinase
MMSYN1_0228	595	0.133227	0.671119	16	0.995586	5=Equivalog	lipoamide_DH: dihydrolipoyl dehydrogenase
MMSYN1_0163	896	0.102894	0.878026	2	0.990583	5=Equivalog	alaRS
MMSYN1_0001	399	0.0864445	1.06133	10	0.971673	5=Equivalog	dnaA
MMSYN1_0027	137	0.0715169	1.56568	2	0.860568	5=Equivalog	rpsF
MMSYN1_0634	804	0.0697267	0.891357	6	0.993102	5=Equivalog	leuRS
MMSYN1_0656	180	0.096484	1.14734	1	0.964073	5=Equivalog	L6_bact: ribosomal protein L6
MMSYN1_0394	783	0.0921907	1.03311	19	0.973032	5=Equivalog	lon: endopeptidase La
MMSYN1_0271	187	0.0725178	1.76946	1	0.835905	5=Equivalog	T6A_YeaZ: tRNA threonylcarbamoyl adenosine modification protein YeaZ
MMSYN1_0213	451	0.063142	0.562189	5	0.999786	5=Equivalog	eno: phosphopyruvate hydratase
MMSYN1_0453	898	0.22096	1.71435	2	0.915657	5=Equivalog	DNA topoisomerase IV, A subunit
MMSYN1_0202	190	0.0759784	1.55884	2	0.922404	5=Equivalog	16S rRNA (guanine(966)-N(2))-methyltransferase RsmD
MMSYN1_0199	63	0.1	1.5	1	0.790293	5=Equivalog	L35
MMSYN1_0652	482	0.0708036	1.03731	1	0.980083	5=Equivalog	preprotein translocase, SecY subunit
MMSYN1_0270	138	0.142904	1.29769	8	0.89949	5=Equivalog	T6A_YjeE: tRNA threonylcarbamoyl adenosine modification protein YjeE
MMSYN1_0282	474	0.0638631	0.91041	3	0.98787	5=Equivalog	proRS
MMSYN1_0308	336	0.0383764	0.933117	1	0.985685	5=Equivalog	trpRS
MMSYN1_0660	108	0.0421789	1.4063	1	0.955978	5=Equivalog	rplX_bact: ribosomal protein L24
MMSYN1_0661	122	0.0572541	0.739973	1	0.955978	5=Equivalog	rplN_bact: ribosomal protein L14
MMSYN1_0064	500	0.0624694	0.841041	4	0.99485	5=Equivalog	lysRS
MMSYN1_0147	509	0.04507	2.03437	4	0.933491	5=Equivalog	bac_cardiolipin: cardiolipin synthase
MMSYN1_0809	226	0.0689712	1.27103	1	0.958618	5=Equivalog	rplA_bact: ribosomal protein L1
MMSYN1_0285	600	0.0473555	0.679182	10	0.999983	5=Equivalog	lepA: elongation factor 4
MMSYN1_0526	59	0.070619	1.23897	4	0.955978	5=Equivalog	rpmF_bact: ribosomal protein L32
MMSYN1_0045	213	0.0698582	1.29796	8	0.911729	5=Equivalog	tmk
MMSYN1_0046	119	0.1	1.5	5	0.914173	5=Equivalog	recR: recombination protein RecR
MMSYN1_0800	147	0.125267	0.679698	2	0.963743	5=Equivalog	rpiB: ribose 5-phosphate isomerase B
MMSYN1_0655	116	0.0664728	0.843874	1	0.955978	5=Equivalog	L18_bact: ribosomal protein L18
MMSYN1_0452	643	0.165762	1.97295	6	0.8989	5=Equivalog	DNA topoisomerase IV, B subunit
MMSYN1_0672	102	0.140351	0.663811	1	0.954633	5=Equivalog	rpsJ_bact: ribosomal protein S10
MMSYN1_0297	620	0.0478795	1.60358	12	0.926558	5=Equivalog	IF-2: translation initiation factor IF-2
MMSYN1_0667	88	0.107052	0.621522	1	0.955978	5=Equivalog	rpsS_bact: ribosomal protein S19
MMSYN1_0475	318	0.109394	0.990644	3	0.974017	5=Equivalog	L-LDH-NAD: L-lactate dehydrogenase
MMSYN1_0238	208	0.0409921	1.44031	2	0.955978	5=Equivalog	rpsD_bact: ribosomal protein S4
MMSYN1_0263	300	0.121066	1.24421	7	0.968578	5=Equivalog	ribosome small subunit-dependent GTPase A, bsub rsgA is not essential
MMSYN1_0435	309	0.077872	1.12037	2	0.969413	5=Equivalog	manA: mannose-6-phosphate isomerase, class I
MMSYN1_0536	182	0.0691777	0.83125	1	0.974919	5=Equivalog	frr: ribosome recycling factor
MMSYN1_0443	187	0.0377416	1.57501	1	0.926476	5=Equivalog	5-formyltetrahydrofolate cyclo-ligase
MMSYN1_0002	375	0.0445782	1.46519	3	0.960204	5=Equivalog	DNA polymerase III, beta subunit
MMSYN1_0524	308	0.0682669	1.04986	3	0.973119	5=Equivalog	rsmH, 16S rRNA m4C1402
MMSYN1_0638	151	0.171885	0.82997	1	0.951412	5=Equivalog	ribosomal protein L13
MMSYN1_0874	137	0.101423	2.04469	3	0.831194	5=Equivalog	rsmG_gidB:
MMSYN1_0499	93	0.0496224	1.0179	1	0.955978	5=Equivalog	L27: ribosomal protein L27
MMSYN1_0061	422	0.0959146	0.866934	2	0.988901	5=Equivalog	serRS
MMSYN1_0387	375	0.0435726	0.921679	6	0.997552	5=Equivalog	trmU: tRNA (5-methylaminomethyl-2-thiouridylate)-methyltransferase
MMSYN1_0040	401	0.0800763	1.82437	2	0.923877	5=Equivalog	tilS
MMSYN1_0422	65	0.0720514	1.19541	1	0.955978	5=Equivalog	L28: ribosomal protein L28
MMSYN1_0362	108	0.143976	0.917354	1	0.912976	5=Equivalog	ribosomal protein S16
MMSYN1_0501	100	0.0530939	1.11988	1	0.938577	5=Equivalog	L21: ribosomal protein L21
MMSYN1_0825	665	0.122214	0.586925	7	0.994052	5=Equivalog	uvrb: excinuclease ABC subunit B
MMSYN1_0671	223	0.0631508	0.807482	1	0.975311	5=Equivalog	L3_bact: 50S ribosomal protein L3
MMSYN1_0126	483	0.0724092	1.62091	1	0.924922	5=Equivalog	gluRS
MMSYN1_0222	639	0.112336	0.892507	3	0.993386	5=Equivalog	thrRS
MMSYN1_0360	447	0.102534	0.794847	23	0.989207	5=Equivalog	ffh: signal recognition particle protein
MMSYN1_0663	138	0.0559229	1.27641	2	0.955978	5=Equivalog	L29: ribosomal protein L29
MMSYN1_0262	225	0.141512	0.777632	1	0.978147	5=Equivalog	ribulose-phosphate 3-epimerase
MMSYN1_0647	121	0.118526	0.666088	1	0.96529	5=Equivalog	bact_S13: 30S ribosomal protein S13
MMSYN1_0909	109	0.146266	1.45446	1	0.874614	5=Equivalog	rnpA: ribonuclease P protein component
MMSYN1_0875	198	0.0517795	1.2553	1	0.902426	5=Equivalog	pgsA: CDP-diacylglycerol--glycerol-3-phosphate 3-phosphatidyltransferase
MMSYN1_0803	1255	0.0726112	1.51923	5	0.996306	5=Equivalog	rpoC_TIGR: DNA-directed RNA polymerase, beta' subunit
MMSYN1_0347	222	0.094062	1.09534	6	0.950598	5=Equivalog	cmk: cytidylate kinase
MMSYN1_0378	245	0.0607527	1.40859	4	0.938152	5=Equivalog	NAD+ synthetase
MMSYN1_0529	350	0.0936606	0.773763	2	0.991142	5=Equivalog	pheRS
MMSYN1_0082	81	0.0756434	1.17831	1	0.955978	5=Equivalog	S20: ribosomal protein S20
MMSYN1_0839	104	0.151187	1.92697	1	0.71895	5=Equivalog	secE_bact: preprotein translocase, SecE subunit
MMSYN1_0837	441	0.055569	1.09266	5	0.982356	5=Equivalog	cysRS
MMSYN1_0151	395	0.122451	0.413953	4	0.955978	5=Equivalog	EF-Tu: translation elongation factor Tu
MMSYN1_0832	186	0.0393524	1.31796	1	0.950435	5=Equivalog	pth: aminoacyl-tRNA hydrolase
MMSYN1_0413	170	0.0519105	0.866078	2	0.951575	5=Equivalog	apt: adenine phosphoribosyltransferase
MMSYN1_0148	139	0.0925275	0.478189	1	0.955978	5=Equivalog	rpsL_bact: ribosomal protein S12
MMSYN1_0664	137	0.0583995	1.02238	1	0.955978	5=Equivalog	rplP_bact: ribosomal protein L16
MMSYN1_0149	155	0.0665794	0.637144	1	0.992276	5=Equivalog	rpsG_bact: ribosomal protein S7
MMSYN1_0076	454	0.0554665	0.92271	3	0.995556	5=Equivalog	asnRS
MMSYN1_0289	117	0.0762364	1.32818	1	0.890603	5=Equivalog	rbfA: ribosome-binding factor A
MMSYN1_0434	438	0.167212	2.26405	7	0.854535	5=Equivalog	gid_trmFO: tRNA:m(5)U-54 methyltransferase
MMSYN1_0813	334	0.169165	0.787526	11	0.980792	5=Equivalog	galE: UDP-glucose 4-epimerase GalE
MMSYN1_0539	295	0.0451994	1.32187	2	0.916364	5=Equivalog	tsf: translation elongation factor Ts
MMSYN1_0380	367	0.0869019	1.85759	2	0.904248	5=Equivalog	nicotinate (nicotinamide) nucleotide adenylyltransferase
MMSYN1_0203	297	0.0778761	1.09642	5	0.955978	5=Equivalog	guanyl_kin: guanylate kinase
MMSYN1_0117	253	0.0765596	1.2944	1	0.949111	5=Equivalog	plsY
MMSYN1_0044	246	0.133393	2.02941	1	0.76489	4=Probable	DNA polymerase III delta subunit
MMSYN1_0330	205	0.200382	1.12514	9	0.95756	4=Probable	dgk
MMSYN1_0789	99	0.118622	1.62747	1	0.816154	4=Probable	atpC
MMSYN1_0026	146	0.0739292	1.49883	2	0.912954	4=Probable	priB
MMSYN1_0344	186	0.0630707	0.950529	1	0.968397	4=Probable	Ppase
MMSYN1_0600	610	0.0743788	1.4513	4	0.930795	4=Probable	rnjA
MMSYN1_0425	383	0.12879	1.677	3	0.894148	4=Probable	pstS
MMSYN1_0658	61	0.0371083	1.2897	1	0.955978	4=Probable	rpsN
MMSYN1_0621	73	0.0245814	1.07974	2	0.955978	4=Probable	acpA
MMSYN1_0684	288	0.150231	0.807265	4	0.988303	4=Probable	folD
MMSYN1_0257	583	0.1	1.5	1	0.947612	4=Probable	rnjB
MMSYN1_0105	71	0.230771	1.61377	2	0.586363	4=Probable	xseB
MMSYN1_0747	217	0.0995947	2.24799	1	0.813627	4=Probable	punA
MMSYN1_0140	209	0.0447898	0.951946	2	0.982522	4=Probable	tdk
MMSYN1_0240	395	0.123882	1.46807	4	0.930911	4=Probable	thiI
MMSYN1_0513	110	0.0517987	1.40074	1	0.955978	4=Probable	acpS
MMSYN1_0641	336	0.0718524	1.64449	1	0.911327	4=Probable	ecfT
MMSYN1_0515	160	0.0595688	0.832386	1	0.955978	4=Probable	dctD
MMSYN1_0859	643	0.0997973	1.06134	4	0.968609	4=Probable	topA
MMSYN1_0545	713	0.184887	0.64656	25	0.985247	4=Probable	clpB
MMSYN1_0445	427	0.0744562	1.50965	1	0.972512	4=Probable	gpi
MMSYN1_0412	1384	0.0880568	1.21629	1	0.975279	4=Probable	secDF
MMSYN1_0253	157	0.0948707	1.05203	2	0.930938	4=Probable	greA
MMSYN1_0823	369	0.042892	1.52135	2	0.970704	4=Probable	folC
MMSYN1_0144	166	0.0531852	1.37015	1	0.905133	4=Probable	tsaC
MMSYN1_0694	89	0.151905	1.11033	1	0.867008	4=Probable	ptsH
MMSYN1_0908	396	0.0579711	1.60016	2	0.956579	4=Probable	misC
MMSYN1_0329	252	0.088825	1.4392	3	0.930884	4=Probable	Ribosomal large subunit pseudouridine synthase B
MMSYN1_0807	165	0.130678	1.28112	1	0.92551	4=Probable	rplJ
MMSYN1_0608	312	0.0960713	2.29133	11	0.614728	4=Probable	dnaI
MMSYN1_0659	180	0.0663149	0.720509	2	0.987738	4=Probable	rplE
MMSYN1_0642	303	0.0832083	1.20502	8	0.968753	4=Probable	ecfA
MMSYN1_0733	558	0.129595	1.01562	4	0.976236	4=Probable	pgcA
MMSYN1_0831	344	0.173825	0.115414	4	0.955978	4=Probable	prs
MMSYN1_0773	339	0.0535901	0.527702	1	0.999925	4=Probable	nrdF
MMSYN1_0695	722	0.0711326	1.9077	8	0.959349	4=Probable	pcrA
MMSYN1_0414	750	0.0871001	1.10839	6	0.986898	4=Probable	relA
MMSYN1_0826	316	0.1	1.5	1	0.93305	4=Probable	yqeN
MMSYN1_0657	129	0.0671487	0.961301	1	0.955978	4=Probable	rpsH
MMSYN1_0227	428	0.148048	1.01241	10	0.973869	4=Probable	pdhC
MMSYN1_0669	94	0.0235291	1.1376	1	0.926097	4=Probable	rplW
MMSYN1_0115	290	0.15758	0.735988	2	0.977138	4=Probable	galU
MMSYN1_0840	213	0.0683819	1.52994	2	0.934011	4=Probable	nusG
MMSYN1_0128	142	0.1	1.5	0	0.167859	4=Probable	RNA polymerase delta subunit
MMSYN1_0233	573	0.10742	1.08973	3	0.97502	4=Probable	phosphoenolpyruvate-protein phosphotransferase
MMSYN1_0688	485	0.0648943	0.884879	1	0.998306	4=Probable	gatA
MMSYN1_0234	154	0.223187	0.876426	2	0.951292	4=Probable	glucose-specific phosphotransferase enzyme IIA component
MMSYN1_0614	353	0.191799	1.16713	2	0.962136	4=Probable	pncB
MMSYN1_0643	408	0.0927437	1.35011	7	0.895124	4=Probable	ecfA
MMSYN1_0612	987	0.11814	1.43609	4	0.943581	4=Probable	dnaE
MMSYN1_0543	200	0.0774136	1.36669	2	0.940755	4=Probable	grpE
MMSYN1_0790	475	0.233503	0.394717	5	0.998667	4=Probable	atpD
MMSYN1_0606	404	0.122207	0.607831	1	0.999091	4=Probable	pgk
MMSYN1_0637	132	0.0503478	0.802813	1	0.973227	4=Probable	rpsE
MMSYN1_0651	213	0.0517525	1.24342	7	0.949578	4=Probable	adk
MMSYN1_0779	676	0.1	0.883249	2	0.98496	4=Probable	ptsG
MMSYN1_0796	287	0.112298	1.45631	1	0.956006	4=Probable	atpB
MMSYN1_0407	506	0.0454536	1.00227	4	0.982923	4=Probable	rpoD
MMSYN1_0442	145	0.293146	1.08797	1	0.64314	3=Putative	iscU
MMSYN1_0518	174	0.227612	1.16858	1	0.932753	3=Putative	lspA
MMSYN1_0304	341	0.0770012	1.14676	1	0.984186	3=Putative	cdsA transferase
MMSYN1_0512	312	0.0990169	1.55607	1	0.889818	3=Putative	plsC
MMSYN1_0708	490	0.1	1.5	2	0.965584	3=Putative	high affinity transport system protein p37
MMSYN1_0291	184	0.0975285	1.83665	2	0.838751	3=Putative	ribF
MMSYN1_0820	526	0.086567	1.74729	1	0.917046	3=Putative	lgt
MMSYN1_0685	533	0.0897112	1.84316	1	0.964814	3=Putative	ktrAB
MMSYN1_0009	855	0.0854433	1.55906	1	0.945547	3=Putative	rnsC
MMSYN1_0818	226	0.1	1.19067	0	0.863285	3=Putative	lgt
MMSYN1_0686	241	0.0594289	1.71613	2	0.925982	3=Putative	trkA
MMSYN1_0154	451	0.109954	1.35218	1	0.915887	3=Putative	cytosol aminopeptidase family, catalytic domain protein
MMSYN1_0616	279	0.1143	2.2268	2	0.880437	3=Putative	fakB
MMSYN1_0886	524	0.183026	1.88166	1	0.938836	3=Putative	gltP
MMSYN1_0448	255	0.0402754	1.59663	2	0.93098	3=Putative	trmH-like
MMSYN1_0617	283	0.1	1.5	2	0.949864	3=Putative	fakB
MMSYN1_0259	265	0.0218223	1.32793	1	0.959357	3=Putative	nadK
MMSYN1_0517	310	0.0904643	1.03061	2	0.946108	3=Putative	rluD
MMSYN1_0494	226	0.191191	1.08475	9	0.960705	3=Putative	putative N-acetylmannosamine-6-P epimerase
MMSYN1_0214	273	0.0608846	1.90164	2	0.87673	3=Putative	phosphatidylglycerophosphatase
MMSYN1_0887	447	0.0464558	1.79104	16	0.937733	3=Putative	pyridine nucleotide-disulfide oxidoreductase
MMSYN1_0707	249	0.1	1.5	14	0.883529	3=Putative	ABC transporter, ATP-binding protein
MMSYN1_0011	550	0.1	1.6561	1	0.935818	3=Putative	rnsB
MMSYN1_0732	222	0.082534	1.10976	3	0.979905	3=Putative	deoC: deoxyribose-phosphate aldolase
MMSYN1_0301	164	0.1	2.08802	1	0.702077	3=Putative	rimP
MMSYN1_0799	413	0.070203	0.669633	6	0.998666	3=Putative	glyA, transferase
MMSYN1_0609	394	0.1	1.5	1	0.849794	3=Putative	dnaB
MMSYN1_0441	412	0.117251	2.4742	4	0.847939	3=Putative	iscS
MMSYN1_0113	449	0.120551	2.02488	3	0.843366	3=Putative	glycosyltransferase, group 2 family protein
MMSYN1_0706	600	0.1	1.5	3	0.983039	3=Putative	ABC transporter, permease protein
MMSYN1_0010	538	0.145899	0.845496	7	0.949824	3=Putative	rnsA
MMSYN1_0523	406	0.1	1.5	0	0.354807	3=Putative	ftsA
MMSYN1_0114	304	0.0461435	2.00338	3	0.89052	3=Putative	glycosyltransferase, group 2 family protein
MMSYN1_0008	325	0.127785	1.24288	1	0.980918	3=Putative	rnsD
MMSYN1_0197	351	0.0269587	1.61053	9	0.892019	2=Generic	potA or potF?
MMSYN1_0444	524	0.0916223	1.55492	3	0.950079	2=Generic	peptidase family M13
MMSYN1_0409	258	0.103499	1.41806	1	0.951876	2=Generic	folE?
MMSYN1_0097	304	0.1	1.5	3	0.940116	2=Generic	5'-3' exonuclease, N-terminal resolvase-like domain protein
MMSYN1_0410	453	0.0647704	1.8931	3	0.944233	2=Generic	DEAD/DEAH box helicase
MMSYN1_0907	264	0.144196	2.22805	3	0.836106	2=Generic	Cof-like hydrolase
MMSYN1_0692	302	0.114398	2.0292	2	0.859601	2=Generic	pseudouridine synthase, RluA family
MMSYN1_0451	471	0.0655033	0.62927	1	0.998224	2=Generic	putative glyceraldehyde-3-phosphate dehydrogenase (NADP+)
MMSYN1_0408	225	0.169119	1.53697	3	0.905658	2=Generic	tRNA: m1A22 methyltransferase?
MMSYN1_0430	111	0.117688	1.98313	7	0.767011	2=Generic	Sigma3 and sigma4 domains of RNA polymerase sigma factors?
MMSYN1_0401	410	0.1	1.5	2	0.911804	2=Generic	peptidase, C39 family
MMSYN1_0615	202	0.1	1.5	1	0.892455	2=Generic	tRNA binding domain protein
MMSYN1_0872	364	0.0763295	0.630809	3	0.996348	2=Generic	GTP-binding protein YchF
MMSYN1_0030	344	0.21211	0.81553	17	0.957171	2=Generic	ABC transporter, ATP-binding protein
MMSYN1_0109	289	0.0671222	1.05066	1	0.977468	2=Generic	apurinic endonuclease (APN1)?
MMSYN1_0881	468	0.1	1.5	2	0.965049	2=Generic	membrane protein, putative
MMSYN1_0352	178	0.1	1.5	0	0.150892	2=Generic	dnaD?
MMSYN1_0382	214	0.113055	1.42414	13	0.945643	2=Generic	deoxynucleoside kinase
MMSYN1_0372	617	0.0744313	1.78112	9	0.946752	2=Generic	ABC transporter, ATP-binding protein
MMSYN1_0493	449	0.0413466	1.99636	2	0.956781	2=Generic	putative dipeptidase
MMSYN1_0168	622	0.121046	0.78225	4	0.969931	2=Generic	AmiF?
MMSYN1_0325	496	0.1	1.5	1	0.850415	2=Generic	membrane protein, putative
MMSYN1_0314	244	0.1	1.5	1	0.897469	2=Generic	ecfS
MMSYN1_0437	326	0.132672	1.3456	3	0.913135	2=Generic	putative 3'-5' exoribonuclease YhaM
MMSYN1_0283	205	0.0656696	1.83805	2	0.894655	2=Generic	caulimovirus viroplasmin / ribonuclease HI multi-domain protein
MMSYN1_0640	251	0.0620712	1.54251	2	0.952436	2=Generic	putative tRNA pseudouridine(38-40) synthase
MMSYN1_0876	526	0.149161	2.16553	1	0.878878	2=Generic	amino acid permease
MMSYN1_0108	369	0.1	1.5	0	0.172566	2=Generic	lipoprotein, putative
MMSYN1_0133	746	0.193529	1.36718	1	0.948858	2=Generic	peptidase, S8/S53 family
MMSYN1_0350	90	0.206033	0.997293	2	0.893959	2=Generic	putative DNA-binding protein HU 1
MMSYN1_0169	1047	0.12017	1.7601	1	0.892054	2=Generic	AmiA?
MMSYN1_0327	278	0.0873408	1.75213	1	0.888721	2=Generic	scpA?
MMSYN1_0264	371	0.0490333	1.80433	2	0.878313	2=Generic	kinase domain protein
MMSYN1_0447	167	0.1	1.5	1	0.940073	2=Generic	dUTP diphosphatase?
MMSYN1_0043	240	0.0949634	1.96586	19	0.766321	2=Generic	ribosomal protein L11 methyltransferase-like protein
MMSYN1_0639	1381	0.199083	1.85027	2	0.923154	2=Generic	efflux ABC transporter, permease protein
MMSYN1_0094	238	0.1	1.5	0	0.346987	2=Generic	membrane protein, putative
MMSYN1_0132	349	0.0878172	2.13403	14	0.713467	2=Generic	ATPase, AAA family
MMSYN1_0066	280	0.0727856	2.23249	4	0.892201	2=Generic	Cof-like hydrolase
MMSYN1_0822	224	0.1	1.30955	2	0.941043	2=Generic	ecfS
MMSYN1_0805	391	0.1	1.5	0	0.397208	2=Generic	transcription factor
MMSYN1_0042	275	0.1	1.5	3	0.937176	2=Generic	transcriptional regulator, RpiR family
MMSYN1_0691	673	0.1	1.4238	0	0.736104	2=Generic	membrane protein, putative
MMSYN1_0039	648	0.0927776	0.724107	14	0.993263	2=Generic	ftsH peptidase?
MMSYN1_0371	623	0.1	1.5	6	0.961149	2=Generic	ABC transporter, ATP-binding protein
MMSYN1_0504	295	0.0736132	1.04035	1	0.976863	2=Generic	16S rRNA (cytidine(1402)-2'-O)-methyltransferase?
MMSYN1_0420	547	0.159784	1.18472	2	0.958054	2=Generic	DAK2 domain fusion protein YloV
MMSYN1_0305	358	0.0560338	2.19144	2	0.908482	2=Generic	metallopeptidase family M24
MMSYN1_0034	1789	0.1	1.5	1	0.950952	2=Generic	efflux ABC transporter, permease protein
MMSYN1_0195	1042	0.073031	2.44659	2	0.87562	2=Generic	potCD or potHI?
MMSYN1_0127	404	0.104557	1.62965	1	0.832697	2=Generic	HD domain protein
MMSYN1_0505	341	0.1	1.5	0	0.220621	2=Generic	lipoprotein, putative
MMSYN1_0479	548	0.1	1.5	0	0.502341	2=Generic	peptidase
MMSYN1_0620	154	0.068326	1.33768	2	0.955978	2=Generic	transcription factor, Fur family
MMSYN1_0400	183	0.0607721	1.10113	2	0.975437	2=Generic	DJ-1 family protein
MMSYN1_0906	238	0.109297	2.03324	3	0.712223	2=Generic	choline/ethanolamine kinase?
MMSYN1_0215	143	0.105741	1.42579	1	0.929212	2=Generic	RNAse H domain protein, YqgF family
MMSYN1_0165	414	0.102094	1.42955	1	0.976833	2=Generic	AmiC?
MMSYN1_0431	257	0.130174	0.928488	2	0.967925	2=Generic	putative metallophosphoesterase
MMSYN1_0166	336	0.180374	1.48609	1	0.965956	2=Generic	AmiD?
MMSYN1_0697	318	0.110621	2.21893	1	0.578673	2=Generic	glycosyltransferase, group 2 family protein
MMSYN1_0196	330	0.127251	1.33267	1	0.957878	2=Generic	potB or potG?
MMSYN1_0838	244	0.160327	1.75319	3	0.901476	2=Generic	RNA methyltransferase, TrmH family, group 3
MMSYN1_0054	149	0.040934	1.40713	3	0.933273	2=Generic	redoxin
MMSYN1_0495	291	0.208073	1.607	1	0.88802	2=Generic	ROK family protein
MMSYN1_0145	304	0.1	1.52406	1	0.855828	2=Generic	Acetyltransferase, GNAT family
MMSYN1_0399	1754	0.187356	1.77945	1	0.900063	2=Generic	efflux ABC transporter, permease protein
MMSYN1_0438	132	0.0528982	1.121	3	0.942657	2=Generic	Histidine triad (HIT) hydrolase-like protein
MMSYN1_0063	324	0.037965	1.50369	5	0.949432	2=Generic	putative tRNA-dihydrouridine synthase B
MMSYN1_0029	199	0.0676491	1.97052	2	0.799867	2=Generic	FMN-dependent NADH-azoreductase 1
MMSYN1_0167	566	0.119839	0.842304	11	0.966934	2=Generic	AmiE?
MMSYN1_0139	316	0.105845	2.14065	2	0.681195	2=Generic	DHHA1 domain protein
MMSYN1_0710	287	0.0373861	2.02085	8	0.907677	2=Generic	Cof-like hydrolase
MMSYN1_0879	885	0.1	1.5	6	0.971942	2=Generic	putative magnesium-importing ATPase
MMSYN1_0817	309	0.1	1.37183	3	0.966098	2=Generic	transcription factor, WhiA like
MMSYN1_0877	226	0.1	1.5	0	0.268456	2=Generic	membrane protein, putative
MMSYN1_0077	279	0.114235	1.79777	4	0.898434	2=Generic	Cof-like hydrolase
MMSYN1_0693	322	0.0994344	1.91371	1	0.817647	2=Generic	CAAX protease
MMSYN1_0836	308	0.1	1.5	2	0.955119	2=Generic	ecfS
MMSYN1_0601	314	0.1	1.5	1	0.68478	2=Generic	membrane protein, putative
MMSYN1_0728	278	0.117345	1.77933	3	0.919756	2=Generic	HAD hydrolase, family IIB
MMSYN1_0345	295	0.1	1.5	1	0.943892	2=Generic	ecfS
MMSYN1_0878	512	0.124588	1.78026	1	0.963922	2=Generic	amino acid permease
MMSYN1_0870	588	0.1	1.4106	1	0.980759	2=Generic	C4-dicarboxylate anaerobic carrier
MMSYN1_0373	535	0.1	1.5	0	0.402626	1=Unknown	hypothetical protein
MMSYN1_0033	1050	0.1	1.2601	1	0.940683	1=Unknown	hypothetical protein
MMSYN1_0632	136	0.1	1.5	1	0.631683	1=Unknown	hypothetical protein
MMSYN1_0353	125	0.135707	1.81334	2	0.508318	1=Unknown	hypothetical protein
MMSYN1_0411	504	0.215619	1.38501	1	0.932268	1=Unknown	membrane protein, PF02588 family
MMSYN1_0511	207	0.1	1.54346	0	0.169619	1=Unknown	hypothetical protein
MMSYN1_0298	99	0.1	1.5	1	0.782892	1=Unknown	hypothetical protein
MMSYN1_0416	84	0.1	1.5	0	0.121102	1=Unknown	hypothetical protein
MMSYN1_0315	50	0.1	0.858841	0	0.955978	1=Unknown	hypothetical protein
MMSYN1_0143	490	0.1	1.5	0	0.413649	1=Unknown	membrane protein, putative
MMSYN1_0530	202	0.1	1.36879	0	0.50245	1=Unknown	hypothetical protein
MMSYN1_0389	714	0.140021	2.02228	2	0.800956	1=Unknown	PF11074 domain protein
MMSYN1_0439	717	0.1	1.5	0	0.41571	1=Unknown	lipoprotein, putative
MMSYN1_0478	194	0.1	1.5	0	0.159307	1=Unknown	hypothetical protein
MMSYN1_0636	934	0.1	1.5	1	0.673982	1=Unknown	lipoprotein, putative
MMSYN1_0599	46	0.1	1.5	0	0.0640804	1=Unknown	hypothetical protein
MMSYN1_0421	103	0.175164	1.59214	1	0.955978	1=Unknown	alkaline shock protein Asp23 family protein
MMSYN1_0138	632	0.1	1.5	0	0.456342	1=Unknown	hypothetical protein
MMSYN1_0392	100	0.225351	1.75096	0	0.955978	1=Unknown	hypothetical protein
MMSYN1_0777	160	0.1	1.5	0	0.170102	1=Unknown	hypothetical protein
MMSYN1_0531	1482	0.1	1.5	1	0.938663	1=Unknown	efflux
MMSYN1_0375	250	0.1	1.5	1	0.944009	1=Unknown	hypothetical protein
MMSYN1_0296	214	0.1	1.37955	0	0.41081	1=Unknown	hypothetical protein
MMSYN1_0326	253	0.1	1.5	0	0.215292	1=Unknown	hypothetical protein
MMSYN1_0146	235	0.1	1.5	0	0.306751	1=Unknown	hypothetical protein
MMSYN1_0080	74	0.1	1.5	1	0.836554	1=Unknown	PF09954 family protein
MMSYN1_0302	216	0.0861923	1.84082	1	0.865967	1=Unknown	hypothetical protein
MMSYN1_0500	87	0.1	1.5	1	0.852552	1=Unknown	PF04327 family protein
MMSYN1_0060	274	0.1	1.5	0	0.413442	1=Unknown	membrane protein, putative
MMSYN1_0116	146	0.1	1.5	0	0.0929691	1=Unknown	hypothetical protein
MMSYN1_0481	179	0.1	1.5	1	0.642578	1=Unknown	lipoprotein, putative
MMSYN1_0398	820	0.225316	1.33089	0	0.001798	1=Unknown	lipoprotein, putative
MMSYN1_0516	433	0.1	1.71672	0	0.132799	1=Unknown	membrane protein, putative
MMSYN1_0376	103	0.1	1.5	2	0.857907	1=Unknown	hypothetical protein
MMSYN1_0797	78	0.1	1.5	0	0.0664324	1=Unknown	hypothetical protein
MMSYN1_0235	96	0.1	1.5	1	0.955978	1=Unknown	hypothetical protein
MMSYN1_0696	251	0.206796	1.6387	2	0.848172	1=Unknown	RDD family protein
MMSYN1_0830	67	0.224061	1.29937	1	0.255083	1=Unknown	hypothetical protein
MMSYN1_0440	970	0.1	1.5	1	0.868443	1=Unknown	lipoprotein, putative
MMSYN1_0332	275	0.1	1.5	0	0.161652	1=Unknown	hypothetical protein
MMSYN1_0379	81	0.1	1.5	3	0.766205	1=Unknown	hypothetical protein
MMSYN1_0317	81	0.214672	0.795518	3	0.904343	1=Unknown	PF03672 family protein
MMSYN1_0778	83	0.1	1.5	4	0.117181	1=Unknown	hypothetical protein
MMSYN1_0827	489	0.1	1.5	1	0.669858	1=Unknown	hypothetical protein
MMSYN1_0299	89	0.1	1.5	1	0.832224	1=Unknown	PF04296 family protein
MMSYN1_0424	147	0.15226	2.00011	0	4.96037e-06	1=Unknown	hypothetical protein
MMSYN1_0835	433	0.1	1.39612	0	0.484281	1=Unknown	lipoprotein, putative
MMSYN1_0852	76	0.1	1.5	11	0.955978	1=Unknown	hypothetical protein
MMSYN1_0164	164	0.203646	1.62066	3	0.729145	1=Unknown	hypothetical protein
MMSYN1_0433	227	0.0794435	1.29593	2	0.94053	1=Unknown	CutC family protein
MMSYN1_0286	285	0.1	1.9085	0	0.0359449	1=Unknown	hypothetical protein
MMSYN1_0249	192	0.1	1.5	0	0.166474	1=Unknown	hypothetical protein
MMSYN1_0873	66	0.162725	1.18253	1	0.878868	1=Unknown	PF06107 family protein
MMSYN1_0250	229	0.152446	2.49703	0	6.6907e-08	1=Unknown	hypothetical protein
MMSYN1_0388	205	0.204419	1.7054	0	0.000240327	1=Unknown	hypothetical protein
MMSYN1_0338	237	0.20518	1.30361	0	0.0354784	1=Unknown	lipoprotein, putative
MMSYN1_0730	202	0.152712	2.32276	2	0.00561016	1=Unknown	hypothetical protein
MMSYN1_0346	231	0.1	1.5	1	0.816217	1=Unknown	hypothetical protein
MMSYN1_0239	595	0.1	1.5	0	0.379894	1=Unknown	hypothetical protein
MMSYN1_0853	239	0.1	1.5	0	0.955978	1=Unknown	hypothetical protein
MMSYN1_0281	226	0.1	1.70531	0	0.176333	1=Unknown	hypothetical protein
MMSYN1_0851	89	0.1	1.5	1	0.842917	1=Unknown	lipoprotein, putative
MMSYN1_0005	363	0.147844	2.02161	5	0.576521	1=Unknown	hypothetical protein
MMSYN1_0503	133	0.1	1.5	0	0.114478	1=Unknown	hypothetical protein
MMSYN1_0248	186	0.1	1.1679	0	0.764862	1=Unknown	hypothetical protein
1 The maximal traceability among all 232 species included in this study.

## Sheet: S5 | Microsporidia 
Supplementary Table S5: Phylogenetic profile and traceaebility of yeast proteins involved into core metabolic pathways in the microsporidian lineage.
Pathway	GeneName	ENCEPHALITOZOON_CUNICULI1		ANTONOSPORA_LOCUSTAE1		NOSEMA_CERANAE1		ENTEROCYTOZOON_BIENEUSI_H3481
### f0f1-ATPase complex ###	ATP2	0	1	0	1	0	1	0	1
	ATP1	0	0.999967	0	0.999966	0	0.999966	0	0.999964
### TCA cycle ###	PYC2	0	0.999147	0	0.99913	0	0.999133	0	0.999089
	PDB1	1	0.998144	1	0.998097	1	0.998106	0	0.997985
	CIT2	0	0.994201	0	0.994087	0	0.99411	0	0.99382
	MDH3	0	0.982308	0	0.981675	0	0.981802	0	0.980158
	KGD2	0	0.989612	0	0.989422	0	0.98946	0	0.988977
	SDH4	0	0.932955	0	0.598862	0	0.510985	0	0.579539
	PDA1	1	0.992053	0	0.991909	1	0.991938	0	0.991574
	LPD1	0	0.998001	0	0.997961	0	0.997969	0	0.997868
	PYC1	0	0.99872	0	0.998693	0	0.998698	0	0.998629
	LSC2	0	0.987752	0	0.987501	0	0.987551	0	0.986913
	KGD1	0	0.994142	0	0.994026	0	0.994049	0	0.993753
	SDH1	0	0.999686	0	0.999678	0	0.99968	0	0.999661
	MDH1	0	0.990996	0	0.990835	0	0.990867	0	0.99046
	SDH3	0	0.878808	0	0.868513	0	0.870599	0	0.842405
	PCK1	0	0.997758	0	0.99772	0	0.997728	0	0.997632
	SDH2	0	0.998507	0	0.998475	0	0.998481	0	0.998399
	SHH4	0	0.889395	0	0.884761	0	0.885688	0	0.873623
	IDP2	0	0.998776	0	0.998749	0	0.998755	0	0.998687
	ACO1	0	0.999468	0	0.999458	0	0.99946	0	0.999432
	SHH3	0	0.904646	0	0.544609	0	0.462049	0	0.526184
	LAT1	0	0.987116	0	0.986836	0	0.986892	0	0.986179
	CIT1	0	0.999178	0	0.99916	0	0.999163	0	0.999118
	MDH2	0	0.955645	0	0.954292	0	0.954562	0	0.951077
	IDH2	0	0.992702	0	0.992576	0	0.992601	0	0.992282
	LSC1	0	0.999405	0	0.999388	0	0.999391	0	0.999348
	FUM1	0	1	0	1	0	1	0	1
	CIT3	0	0.976049	0	0.975069	0	0.975265	0	0.972699
### Fatty acid synthesis ###	FAA2	1	0.95926	1	0.958543	1	0.958685	1	0.956874
	CEM1	0	0.997382	0	0.997329	0	0.997339	1	0.997205
	OAR1	0	0.960977	0	0.958931	0	0.959342	1	0.953903
	YDR262W	0	0.000795085	0	0.000596923	0	0.000631619	0	0.00031151
	FAA4	1	0.953905	1	0.95327	1	0.953396	1	0.951798
	ACC1	0	0.996482	0	0.996404	0	0.996419	0	0.996221
	MCT1	0	0.411369	0	0.379914	0	0.386043	0	0.312509
	FAA1	1	0.935742	1	0.934996	0	0.935144	1	0.933274
	FAS2	0	0.998158	0	0.99803	0	0.998056	0	0.997708
### Peroxisomes biosynthesis ###	PEX1	0	0.969759	0	0.968408	0	0.968679	0	0.965126
	PEX10	0	0.965964	0	0.964481	0	0.964778	0	0.960885
	PEX11	0	0.871552	0	0.867003	0	0.86791	0	0.856178
	PEX12	0	0.971498	0	0.970313	0	0.97055	0	0.967445
	PEX13	0	0.935279	0	0.934228	0	0.934436	0	0.931785
	PEX14	0	0.8962	0	0.893085	0	0.893705	0	0.885714
	PEX15	0	0.425804	0	0	0	0	0	0
	PEX17	0	0.000108513	0	0	0	0	0	0
	PEX18	0	0.0468371	0	0	0	0.00076276	0	0
	PEX19	0	0.911401	0	0.910145	0	0.910394	0	0.907239
	PEX2	0	0.852114	0	0.837634	0	0.840575	0	0.800589
	PEX21	0	0.004259	0	0.002794	0	30362.3	0	0.00010741
	PEX22	0	0.882902	0	0.425087	0	0.337811	0	0.404926
	PEX25	0	0.698747	0	0.667448	0	0.673746	0	0.591102
	PEX27	0	0.0862531	0	0	0	0.001538	0	0
	PEX28	0	0.924763	0	0.918861	0	0.920057	0	0.903886
	PEX29	0	0.92342	0	0.918204	0	0.919257	0	0.90516
	PEX3	0	0.932378	0	0.931502	0	0.931676	0	0.929477
	PEX30	0	0.903351	0	0.899529	0	0.900293	0	0.890361
	PEX31	0	0.945239	0	0.942265	0	0.942863	0	0.934949
	PEX32	0	0.827817	0	0.815761	0	0.818187	0	0.786022
	PEX34	0	0.0745396	0	0	0	0	0	0
	PEX4	0	0.913218	0	0.909106	0	0.90993	0	0.899123
	PEX5	0	0.980696	0	0.978369	0	0.978849	0	0.97203
	PEX6	0	0.972081	0	0.971022	0	0.971234	0	0.968475
	PEX7	0	0.985488	1	0.984869	0	0.984993	0	0.983366
	PEX8	0	0	0	0	0	0	0	0
1 The first colum indicates the presence (1) or absence (0) of an ortholog to the yeast protein in this species, the second column provides the traceability of the yeast protein. Instances where the traceability implies true absence are highlighted in red, instances where the traceabilty falls below the limit of 0.75 are highlighted in yellow.

## Sheet: S6 | Eukaryotic_Meiotic_Genes
Supplementary Table S6: Phylogenetic profile and traceaebility of yeast meiotic proteins in microsporidia
Protein Name	ENCEPHALITOZOON_CUNICULI2		ANTONOSPORA_LOCUSTAE2		NOSEMA_CERANAE2		ENTEROCYTOZOON_BIENEUSI_H3482
SPO11	1	0.944452087723	1	0.940988080165	1	0.941686389543	0	0.932368065196
MRE11	1	0.964604900087	0	0.963759086203	1	0.963927297799	1	0.961767968103
RAD50	0	0.86082196372	0	0.858615694591	1	0.859052788943	0	0.853503199639
RAD1|MEI9	1	0.984869850948	1	0.983950130366	0	0.984135631953	0	0.981655450619
HOP1	0	0.901463516849	1	0.896303385694	1	0.89733886092	0	0.883707317167
HOP2	1	0.917156426066	0	0.912816368876	0	0.913687637201	0	0.902202635771
MND1	1	0.957306143891	1	0.956493968272	1	0.956655184132	1	0.954596831351
RAD52	1	0.931151946914	1	0.771728701882	1	0.73037183887	0	0.762875287744
DMC1	0	0.989392729142	1	0.989177599008	1	0.989220333982	0	0.988673524802
RAD51	1	0.999957308774	1	0.99995620553	1	0.999956425182	1	0.99995359637
MSH4	0	0.98196626979	0	0.981330591829	1	0.981457581898	0	0.979806212152
MSH5	0	0.967487825989	0	0.966243841221	1	0.966492577552	0	0.963249809863
MSH2	1	0.986576348573	1	0.986314082391	1	0.986366164601	1	0.98570034818
MSH6	1	0.985051903489	0	0.984522623268	1	0.984628369274	1	0.983252824651
MLH1	1	0.988446898231	0	0.988250564178	0	0.988289515349	1	0.987792944639
MLH2	0	0.520069201581	0	0.0223957982592	0	0.0122172464112	0	0.019566544378
MLH3	0	0.961246605194	1	0.958202324617	0	0.958819833693	0	0.950428624275
PMS1	1	0.991655624864	1	0.991303315179	1	0.991373893205	1	0.990448640267
HFM1	0	0.984424333595	0	0.983753721133	0	0.983888089787	0	0.982125670833
SMC11	1	0.964111540485	1	0.963257875897	1	0.963427640947	1	0.961248659262
SMC2	1	0.966725023876	0	0.966089050739	1	0.966215304719	1	0.964602805208
SMC31	1	0.967386246286	1	0.966708015136	1	0.966842744758	1	0.965118839499
SMC4	0	0.977707369688	0	0.977396858335	0	0.977458384088	0	0.976676827099
SMC	1	0.956365488853	0	0.954241908375	1	0.954668049512	1	0.949055127377
SMC6|RAD18	0	0.881483168163	0	0.87613916722	0	0.877208438093	1	0.863248759466
MCD1	0	0.927439809227	0	0.924568413426	0	0.925142422817	0	0.917665366298
REC81	0	0.498535944761	0	0.470518261973	0	0.476030676787	0	0.407920304502
IRR11	1	0.834132238822	0	0.825308787401	0	0.827076446357	0	0.803933135808
PDS5	0	0.385991568196	0	0.32276233783	0	0.334804533934	0	0.20275072271
1 These proteins form the meiotic cohesin complex
2 The first colum indicates the presence (1) or absence (0) of an ortholog to the yeast protein in this species, the second column provides the traceability of the yeast protein. Instances where the traceability implies true absence are highlighted in red, instances where the traceabilty falls below the limit of 0.75 are highlighted in yellow.
